# Supplementary material for: An evolutionarily conserved stop codon enrichment at the 5′ ends of mammalian piRNAs
Source: Nat Commun. 2022 Apr 19;13:2118. doi: 10.1038/s41467-022-29787-3 (PMC9018710; doi:10.1038/s41467-022-29787-3)
Supplement: Supplementary file 5 — Source Data [file 41467_2022_29787_MOESM5_ESM.zip]

Archive with 37 entries (33 files):
- Source Data/
- Source Data.xlsx
- Source Data/S3/
- Source Data/S3/S3_gene_exon_antisense_other.csv
- Source Data/S3/S3_gene_exon_antisense_stop.csv
- Source Data/S3/S3_gene_exon_sense_other.csv
- Source Data/S3/S3_gene_exon_sense_stop.csv
- Source Data/S3/S3_gene_intron_antisense_other.csv
- Source Data/S3/S3_gene_intron_antisense_stop.csv
- Source Data/S3/S3_gene_intron_sense_other.csv
- Source Data/S3/S3_gene_intron_sense_stop.csv
- Source Data/S3/S3_none_other.csv
- Source Data/S3/S3_none_stop.csv
- Source Data/S3/S3_repeat_antisense_other.csv
- Source Data/S3/S3_repeat_antisense_stop.csv
- Source Data/S3/S3_repeat_sense_other.csv
- Source Data/S3/S3_repeat_sense_stop.csv
- Source Data/S4b/
- Source Data/S4b/S4b_PNLDC1-KO.Primary-Spermatocytes.MILI-IP.csv
- Source Data/S4b/S4b_PNLDC1-KO.Primary-Spermatocytes.MIWI-IP.csv
- Source Data/S4b/S4b_PNLDC1-KO.Primary-Spermatocytes.total.csv
- Source Data/S4b/S4b_PNLDC1-KO.Round-Spermatids.total.csv
- Source Data/S4b/S4b_PNLDC1-KO.Secondary-Spermatocytes.total.csv
- Source Data/S4b/S4b_PNLDC1-KO.Spermatogonia.total.csv
- Source Data/S4b/S4b_WT.Primary-Spermatocytes.MILI-IP.csv
- Source Data/S4b/S4b_WT.Primary-Spermatocytes.MIWI-IP.csv
- Source Data/S4b/S4b_WT.Primary-Spermatocytes.total.csv
- Source Data/S4b/S4b_WT.Round-Spermatids.total.csv
- Source Data/S4b/S4b_WT.Secondary-Spermatocytes.total.csv
- Source Data/S4b/S4b_WT.Spermatogonia.MILI-IP.csv
- Source Data/S4b/S4b_WT.Spermatogonia.total.csv
- Source Data/S7d-h/
- Source Data/S7d-h/S7d.csv
- Source Data/S7d-h/S7e.csv
- Source Data/S7d-h/S7f.csv
- Source Data/S7d-h/S7g.csv
- Source Data/S7d-h/S7h.csv
