# Supplementary material for: An evolutionarily conserved stop codon enrichment at the 5′ ends of mammalian piRNAs
Source: Nat Commun. 2022 Apr 19;13:2118. doi: 10.1038/s41467-022-29787-3 (PMC9018710; doi:10.1038/s41467-022-29787-3)
Supplement: Supplementary file 5 — Source Data [file 41467_2022_29787_MOESM5_ESM.zip › Source Data.xlsx]

## Sheet: 1a
Frame 0											Frame 1											Frame 2
	-5	-4	-3	-2 [E]	-1 [P]	0 [A]	1	2	3			-5	-4	-3	-2 [E]	-1 [P]	0 [A]	1	2	3			-5	-4	-3	-2 [E]	-1 [P]	0 [A]	1	2	3
AAA	0.00374921	0.0504698	0.0254991	0.0300383	0.036046	0.0314833	0.028837	0.0312362	0.0321948		AAA	0.0415357	0.0530409	0.0274961	0.0279429	0.0297356	0.0307133	0.0323898	0.0319932	0.0329309		AAA	0.0460391	0.0321824	0.0269617	0.0315389	0.031812	0.0276609	0.0310898	0.0306736	0.0330002
AAC	0.00497011	0.020505	0.0175195	0.0169038	0.0199761	0.0196983	0.0167639	0.0145234	0.0148519		AAC	0.0181693	0.0286853	0.015357	0.0187592	0.018937	0.0185194	0.0166759	0.0147725	0.0148265		AAC	0.0154071	0.0204098	0.0143539	0.0171171	0.01636	0.0209855	0.0175557	0.0136514	0.0154845
AAG	0.0042331	0.0340711	0.0188527	0.023025	0.0201921	0.019621	0.0182911	0.0223081	0.0244693		AAG	0.0278939	0.042943	0.0180603	0.0195279	0.0229804	0.0207743	0.0205094	0.0258883	0.0296766		AAG	0.0183631	0.0262109	0.0225041	0.0217444	0.0221174	0.0214036	0.0197433	0.0233911	0.028189
AAU	0.00226768	0.03212	0.0268475	0.0213944	0.0205964	0.0226736	0.0184689	0.0198003	0.0176975		AAU	0.0234806	0.0333827	0.0170919	0.0194126	0.0222742	0.020471	0.0200849	0.0186735	0.0183648		AAU	0.019486	0.0280552	0.0205233	0.01984	0.0210369	0.0236469	0.0191129	0.0200826	0.0201628
ACA	0.0026606	0.0208561	0.0210727	0.0226887	0.0183368	0.0176739	0.0185118	0.0208122	0.0215304		ACA	0.0291104	0.0252659	0.0243179	0.020545	0.0198733	0.0198643	0.0204979	0.0193385	0.0244512		ACA	0.0286753	0.0213104	0.0202751	0.0198844	0.0183379	0.0228863	0.0214127	0.023578	0.0180946
ACC	0.00183191	0.00843393	0.0111606	0.00998063	0.0125413	0.0105497	0.0139674	0.0128694	0.0148499		ACC	0.0179198	0.0111654	0.0105606	0.010396	0.0110854	0.0122671	0.0132884	0.0129356	0.012547		ACC	0.00777855	0.0123499	0.00988085	0.0135191	0.0122757	0.0126595	0.0136191	0.0145555	0.0143554
ACG	0.000218059	0.00222776	0.00372833	0.0033668	0.00321652	0.00327737	0.00262084	0.00276158	0.00322118		ACG	0.00366496	0.00602685	0.00515702	0.00342498	0.00378599	0.00349201	0.00267156	0.00288323	0.00343968		ACG	0.00222743	0.00421487	0.00328758	0.0031475	0.00366767	0.00267199	0.0034292	0.00376458	0.00349438
ACU	0.00306191	0.0196504	0.022878	0.0195262	0.0237558	0.0214158	0.0235465	0.0206908	0.0159397		ACU	0.0228255	0.0255825	0.0225663	0.0208851	0.0259044	0.022123	0.0213295	0.0176801	0.0177138		ACU	0.0174044	0.0254832	0.0198787	0.0231881	0.0226829	0.0225403	0.0206524	0.0169674	0.0148299
AGA	0.00293717	0.0239078	0.0229878	0.0332636	0.0269221	0.0263839	0.0241237	0.0231324	0.0271087		AGA	0.0355107	0.0379783	0.0258323	0.028196	0.0242812	0.0213718	0.0253013	0.0258199	0.0304429		AGA	0.0432061	0.0300436	0.0261633	0.0259035	0.023637	0.0230242	0.0248584	0.0259314	0.0335929
AGC	0.00245625	0.00826939	0.0135987	0.0144413	0.0140513	0.0124887	0.0126644	0.0136446	0.017267		AGC	0.0161198	0.0163493	0.0110593	0.0126954	0.0134055	0.013952	0.0135946	0.0152632	0.0158044		AGC	0.0115549	0.0143374	0.0112938	0.0133971	0.0132705	0.0138106	0.0142518	0.0146864	0.0204112
AGG	0.00295233	0.00796783	0.0151276	0.0210198	0.013868	0.0124699	0.0130073	0.0167376	0.0178133		AGG	0.0264431	0.0225082	0.0126666	0.0149358	0.0165572	0.013772	0.0135292	0.0159623	0.0191295		AGG	0.00768444	0.0176356	0.0133381	0.0130641	0.0165091	0.0144156	0.0127781	0.0188999	0.0195204
AGU	0.00187784	0.0150126	0.0193731	0.0213358	0.0158558	0.0177087	0.0136554	0.0140493	0.021414		AGU	0.0232618	0.0274606	0.0138142	0.0166065	0.0151429	0.0173692	0.013538	0.0168754	0.0190114		AGU	0.0161802	0.0220878	0.0159905	0.0166027	0.0163802	0.0155255	0.0143231	0.0185033	0.0247158
AUA	0.00135341	0.0146882	0.0135719	0.0216663	0.0158191	0.015315	0.0144031	0.0162144	0.014281		AUA	0.0151563	0.0213524	0.0197803	0.0176218	0.0147969	0.0140223	0.014546	0.0151286	0.0144874		AUA	0.021695	0.0138496	0.0124038	0.0160022	0.0171649	0.0169724	0.0154378	0.0150393	0.0153785
AUC	0.00269709	0.0120515	0.0171464	0.0122944	0.01161	0.0134461	0.014917	0.0128447	0.0137836		AUC	0.0121627	0.0179607	0.0116693	0.0121105	0.0122579	0.0143331	0.0149732	0.0120539	0.0117029		AUC	0.00921875	0.0172988	0.011567	0.0134578	0.013431	0.0128097	0.0153888	0.0133528	0.0153544
AUG	0.00245953	0.0184774	0.0229478	0.0221007	0.0210807	0.0194586	0.0202837	0.0188797	0.0199542		AUG	0.0175307	0.0384583	0.0201339	0.0201906	0.0207574	0.0217248	0.0197672	0.0210928	0.0180451		AUG	0.0138457	0.0233168	0.0198262	0.0186718	0.0195552	0.0194089	0.0178044	0.0188978	0.01905
AUU	0.00285546	0.0192462	0.020835	0.0236337	0.0214033	0.0217824	0.0218019	0.0191111	0.0178789		AUU	0.0221941	0.028682	0.023012	0.0199221	0.0211255	0.0186005	0.0187805	0.0166349	0.0143424		AUU	0.0204422	0.02321	0.0185525	0.0224795	0.0193676	0.0200797	0.0181814	0.0158414	0.0169855
CAA	0.00332798	0.0316728	0.0160665	0.0164457	0.0176904	0.0165666	0.0206579	0.0190604	0.020346		CAA	0.0116966	0.016623	0.0186506	0.0177277	0.0153793	0.020292	0.0156419	0.0178145	0.0204221		CAA	0.030945	0.0161799	0.0208306	0.0196866	0.0188825	0.017239	0.0183683	0.0185234	0.0196619
CAC	0.00393204	0.0173595	0.0151308	0.0140933	0.0121811	0.0122777	0.0129384	0.0156242	0.0185947		CAC	0.00972058	0.0118513	0.0135967	0.01489	0.0130862	0.0140716	0.0147378	0.0175617	0.0148795		CAC	0.016521	0.0108074	0.0155697	0.0135064	0.0127831	0.0123552	0.0144011	0.0155762	0.0180353
CAG	0.00512172	0.0273071	0.0172903	0.0167335	0.0181526	0.0156806	0.0176808	0.0193248	0.020694		CAG	0.0108569	0.0164762	0.0210121	0.0166897	0.0167628	0.0155758	0.0180537	0.0197033	0.0252375		CAG	0.0172949	0.0163726	0.0296585	0.0167796	0.0153269	0.0155005	0.0183519	0.0206411	0.0305212
CAU	0.00223845	0.0246398	0.0152579	0.0156687	0.01569	0.0158537	0.0191669	0.0183094	0.0173115		CAU	0.0107077	0.0160464	0.0152264	0.0158157	0.0147222	0.0157384	0.0166431	0.0175752	0.0175549		CAU	0.0192071	0.0144621	0.0209767	0.0155644	0.0154696	0.0174963	0.0189506	0.0176716	0.017409
CCA	0.00206424	0.0116805	0.0144363	0.013	0.0133305	0.0151902	0.013509	0.0180505	0.0201011		CCA	0.0181539	0.0104875	0.0151839	0.0112237	0.0134717	0.013389	0.0159857	0.01905	0.0180288		CCA	0.028834	0.0109618	0.0125139	0.012463	0.013202	0.0161076	0.0173666	0.0191803	0.0162626
CCC	0.00183806	0.00410736	0.00602562	0.00632812	0.00835836	0.00889422	0.010884	0.0117633	0.0126067		CCC	0.0105917	0.00452223	0.00558345	0.0072423	0.00800921	0.00925548	0.0124044	0.0108492	0.0111821		CCC	0.00854572	0.00525447	0.0066505	0.00743376	0.00831076	0.00898766	0.0118357	0.0132359	0.0115134
CCG	0.000174436	0.00122852	0.00280037	0.00277654	0.00313643	0.00181446	0.00219064	0.00339098	0.00332497		CCG	0.00262477	0.00149091	0.00416376	0.00288807	0.00177161	0.00163973	0.00242178	0.00278192	0.00236003		CCG	0.0019451	0.00185445	0.00352268	0.00224951	0.00214902	0.00210619	0.00257477	0.00238571	0.00192039
CCU	0.00211667	0.0122056	0.0128528	0.0139699	0.0152839	0.0173808	0.0201834	0.0199409	0.0195513		CCU	0.0198206	0.0086691	0.012065	0.0150517	0.0194092	0.0170784	0.019762	0.0182049	0.0172538		CCU	0.0166892	0.0105464	0.0134252	0.0161893	0.0179471	0.0189624	0.0220391	0.0191017	0.0147142
CGA	0.000316352	0.00243287	0.003014	0.00338609	0.00322172	0.00390559	0.00236948	0.00319631	0.0036062		CGA	0.00126628	0.00230525	0.00383781	0.00360831	0.00397595	0.00302361	0.0029653	0.00325012	0.00303284		CGA	0.00548048	0.00310397	0.0052232	0.00423175	0.00369268	0.00311241	0.00323158	0.00334534	0.00423149
CGC	0.000398378	0.000871889	0.0020223	0.00187577	0.00152922	0.0019137	0.00181319	0.00206046	0.00216473		CGC	0.000807425	0.00147767	0.00202748	0.00151465	0.00168923	0.00173781	0.00137485	0.001897	0.00177349		CGC	0.00147746	0.00158394	0.00338511	0.00135378	0.00128484	0.00166664	0.00168243	0.00164789	0.00230399
CGG	0.000228861	0.0012937	0.00301792	0.00268662	0.00219624	0.00199487	0.00189173	0.0024925	0.00255429		CGG	0.00151318	0.00138079	0.00274818	0.00243508	0.00223214	0.00159607	0.00191031	0.00223857	0.002233		CGG	0.00154608	0.00251328	0.00279702	0.00203829	0.00164038	0.00264891	0.00191746	0.00250464	0.00146295
CGU	0.000212772	0.00194478	0.00426924	0.00447149	0.0036635	0.0024156	0.0025462	0.00260391	0.00321363		CGU	0.00114724	0.00224829	0.0045701	0.00332612	0.00237244	0.00297979	0.00261087	0.00337397	0.00368429		CGU	0.00268674	0.00320829	0.00724871	0.00339839	0.00291598	0.00242371	0.00273798	0.00278736	0.00280275
CUA	0.00135575	0.0119707	0.0106373	0.0125317	0.0134883	0.0132299	0.0143228	0.01773	0.013417		CUA	0.00902633	0.0110696	0.0130949	0.0129554	0.0125712	0.0122362	0.0152444	0.0169829	0.0181411		CUA	0.0241342	0.00940184	0.0117471	0.0125722	0.0150525	0.0131579	0.0145251	0.015274	0.0114754
CUC	0.00493902	0.013733	0.0219502	0.0147622	0.0184937	0.0181306	0.0238125	0.0223611	0.0159555		CUC	0.0130674	0.015154	0.0161816	0.0156715	0.0172177	0.020688	0.0235606	0.018572	0.016218		CUC	0.0154753	0.0146401	0.0167272	0.0153023	0.0181169	0.0220715	0.0209146	0.0177145	0.0169828
CUG	0.00316302	0.0156672	0.023571	0.0242222	0.0262391	0.0271249	0.0292406	0.026999	0.0219728		CUG	0.0160921	0.0204358	0.0258656	0.0226509	0.0263204	0.0249774	0.0236143	0.0283902	0.017651		CUG	0.0216282	0.0208555	0.0241769	0.0258311	0.0306869	0.0232008	0.0238677	0.0229361	0.0147484
CUU	0.00314203	0.0199055	0.024133	0.0212061	0.0251576	0.0252655	0.0291327	0.0230769	0.0203269		CUU	0.0172767	0.0208676	0.023565	0.0211822	0.0254641	0.0244608	0.0273846	0.0222723	0.0205382		CUU	0.0278136	0.024822	0.0249688	0.0235587	0.0252512	0.0252514	0.0271681	0.022707	0.0218584
GAA	0.0057051	0.04745	0.0236591	0.0242838	0.0236034	0.0246893	0.0223987	0.0246335	0.0255552		GAA	0.0357001	0.0198966	0.0219165	0.0252557	0.0283508	0.0263848	0.0211141	0.0224879	0.0237534		GAA	0.0378383	0.025381	0.026484	0.0261052	0.0244784	0.0216077	0.0222953	0.0221309	0.0239656
GAC	0.0037044	0.0171149	0.0168675	0.0147936	0.0161127	0.0139204	0.0143622	0.0125302	0.0116737		GAC	0.0216798	0.0117857	0.0130033	0.0145835	0.0145201	0.0177498	0.0154268	0.0117138	0.0120348		GAC	0.0120982	0.0136693	0.0142032	0.0167372	0.0137469	0.0140467	0.012661	0.0126044	0.0143746
GAG	0.00410584	0.0227279	0.0152939	0.0188635	0.0164204	0.0160566	0.0170055	0.0162715	0.0196596		GAG	0.0326837	0.0109902	0.0156067	0.0173983	0.0152528	0.0161876	0.0158944	0.0173241	0.0215469		GAG	0.0102305	0.0140662	0.0185882	0.0167729	0.017099	0.0146296	0.0160727	0.0210771	0.02354
GAU	0.0017764	0.0274345	0.0196688	0.0195146	0.0177259	0.0149625	0.0154169	0.0129992	0.0118325		GAU	0.0219213	0.0145394	0.0169848	0.0173901	0.0168926	0.0169154	0.014928	0.0120985	0.0146316		GAU	0.0146357	0.0177577	0.0174452	0.0178833	0.0175639	0.0149712	0.0138372	0.0133466	0.0143476
GCA	0.00153745	0.0115499	0.0136709	0.0131322	0.0112218	0.0124778	0.0130023	0.0139142	0.0152326		GCA	0.018768	0.00649972	0.0145343	0.0132037	0.0120327	0.0112544	0.0121181	0.0137547	0.0181934		GCA	0.0177394	0.0108002	0.0117893	0.0135875	0.0125987	0.0124524	0.0130105	0.0148716	0.0138033
GCC	0.00182692	0.00482502	0.00640011	0.00712736	0.00791919	0.00855721	0.00945283	0.00843482	0.010699		GCC	0.0123613	0.00300678	0.00654377	0.00889505	0.00842364	0.00878346	0.00939286	0.00945959	0.0107103		GCC	0.00462671	0.00658941	0.00771317	0.00677697	0.00857857	0.00770261	0.00934625	0.0128544	0.0144258
GCG	0.00019982	0.00173205	0.00172394	0.00178271	0.00141544	0.00169139	0.00127029	0.00128163	0.0015469		GCG	0.0025547	0.000870332	0.00226865	0.00177214	0.00185278	0.00198519	0.00148562	0.00172077	0.00200834		GCG	0.000910863	0.00249121	0.00200546	0.00150663	0.00166767	0.00147104	0.00121049	0.00200026	0.00158236
GCU	0.00355702	0.0131803	0.0145511	0.0129757	0.0161196	0.015301	0.015958	0.0170332	0.0148091		GCU	0.02032	0.00928991	0.0145204	0.0149027	0.014293	0.0159673	0.0149624	0.0139792	0.0135937		GCU	0.011087	0.0158804	0.0137035	0.016531	0.0141836	0.0171771	0.0167872	0.0146907	0.0133556
GGA	0.00214613	0.00884855	0.0178479	0.0148706	0.0163098	0.0188755	0.0148394	0.0147383	0.017087		GGA	0.0246747	0.00940662	0.0180637	0.0203823	0.0155693	0.0164527	0.0132896	0.0149893	0.0187206		GGA	0.0321117	0.0153035	0.0174193	0.0178722	0.0170489	0.0156728	0.0150846	0.0156548	0.0170465
GGC	0.00124301	0.0032239	0.008329	0.00876879	0.00784804	0.00827456	0.00833429	0.00828531	0.00998156		GGC	0.0107303	0.00673788	0.00891254	0.010875	0.00759263	0.00826159	0.0109276	0.0112719	0.00960941		GGC	0.00985633	0.00668526	0.00768269	0.00811782	0.00873602	0.00900192	0.00888825	0.0102299	0.0108224
GGG	0.00141739	0.00267939	0.00673628	0.00774406	0.00855997	0.00849245	0.00753968	0.008522	0.0116531		GGG	0.0168311	0.00247165	0.00621202	0.00914242	0.00725874	0.00696365	0.00732593	0.00970539	0.00922809		GGG	0.00410012	0.00540664	0.00648531	0.00794491	0.00761078	0.00717281	0.00823242	0.00960785	0.00988599
GGU	0.000977282	0.00460493	0.0111977	0.0108254	0.00861366	0.00960911	0.0122928	0.00895816	0.0124346		GGU	0.0130053	0.00559734	0.00935505	0.0118426	0.0105311	0.00994567	0.00876453	0.0107463	0.013894		GGU	0.0121292	0.0115676	0.00928433	0.010208	0.00962574	0.00898456	0.0107573	0.0107033	0.0138228
GUA	0.000946349	0.0109064	0.0137118	0.0134903	0.0127076	0.0130319	0.0121554	0.0102773	0.0113858		GUA	0.0164653	0.0102575	0.0172259	0.015294	0.0124609	0.0113603	0.0110569	0.0106257	0.011679		GUA	0.0165012	0.0115309	0.0123502	0.0128106	0.0111842	0.0128204	0.00996559	0.0102835	0.0122291
GUC	0.00274917	0.00900734	0.0154974	0.0116003	0.0113128	0.0101442	0.0114356	0.0117208	0.0106597		GUC	0.0116542	0.00934655	0.0121274	0.0131736	0.0107266	0.0145744	0.0110825	0.00907316	0.011571		GUC	0.0107246	0.0131031	0.0107037	0.0121287	0.0106344	0.0119336	0.00934377	0.0112416	0.0118554
GUG	0.00245016	0.0130836	0.0155726	0.0159297	0.0140812	0.0137119	0.0107189	0.0121221	0.0164241		GUG	0.01604	0.00706723	0.0152344	0.0157734	0.0147395	0.0122428	0.0117864	0.0130946	0.0160475		GUG	0.00777014	0.0151745	0.0139543	0.014652	0.0149618	0.0144507	0.0134488	0.0148668	0.0134314
GUU	0.0019081	0.0145023	0.0186951	0.0176738	0.0184291	0.018918	0.0144429	0.0155892	0.0154864		GUU	0.0163952	0.0121006	0.0173606	0.0186002	0.0163957	0.0182384	0.0175084	0.0123327	0.0142447		GUU	0.0150794	0.0165525	0.0161467	0.0181345	0.0171271	0.0158189	0.014367	0.0150329	0.016213
UAA	0.0982973	0.0284593	0.0127805	0.0148749	0.0165874	0.0177388	0.0177664	0.0163974	0.0150061		UAA	0.0103629	0.0172978	0.0162798	0.0193141	0.0178606	0.0163067	0.018356	0.0155032	0.0171575		UAA	0.0223436	0.0149756	0.0170853	0.0194798	0.0183035	0.0158534	0.0161146	0.0162335	0.0146485
UAC	0.0609141	0.0130613	0.0130842	0.00946036	0.0123791	0.01185	0.0137229	0.0101596	0.0129012		UAC	0.00651598	0.011036	0.0113653	0.0115064	0.0104209	0.0104173	0.0122728	0.0148174	0.00968514		UAC	0.00714178	0.0139532	0.0114355	0.0104897	0.0100268	0.0112592	0.0125161	0.0132812	0.0131133
UAG	0.0878748	0.0201902	0.0119353	0.0138118	0.0146218	0.0151068	0.0129857	0.0160164	0.0157208		UAG	0.00719109	0.0136949	0.0121067	0.0153515	0.0148007	0.0142383	0.011754	0.0151053	0.0148705		UAG	0.00926927	0.0144375	0.0193097	0.0154002	0.0145078	0.011917	0.0133959	0.0157891	0.0160615
UAU	0.0607612	0.0222591	0.0128213	0.0132673	0.0149255	0.0151909	0.0150142	0.0138013	0.0116364		UAU	0.00909211	0.0137067	0.0130464	0.017993	0.0156296	0.016146	0.0151565	0.0147841	0.0153435		UAU	0.0111345	0.0142261	0.0207499	0.0166254	0.0159316	0.0152914	0.0151492	0.0141388	0.0138692
UCA	0.0367195	0.0169104	0.0193058	0.0163022	0.0170615	0.0203359	0.0200533	0.0198779	0.0190347		UCA	0.0179357	0.0155688	0.0329994	0.0205648	0.0170843	0.0180832	0.0214703	0.0202692	0.0215209		UCA	0.0257305	0.0206732	0.0183628	0.0177792	0.0162398	0.0189977	0.0205291	0.0178691	0.018776
UCC	0.0456941	0.00780343	0.0134097	0.0129697	0.0138429	0.0133615	0.0162697	0.0178184	0.0144793		UCC	0.0151412	0.0099226	0.0134244	0.0118022	0.0140907	0.0158578	0.0187304	0.0206592	0.0140773		UCC	0.00827098	0.0119214	0.01183	0.0123793	0.0141146	0.0174172	0.0183446	0.0169565	0.0174197
UCG	0.00414181	0.00222368	0.00493093	0.00295811	0.00250137	0.00255405	0.00277955	0.00332547	0.00198872		UCG	0.00234634	0.00202139	0.0070646	0.00293702	0.0021235	0.00273474	0.0029905	0.00289931	0.00214299		UCG	0.00145984	0.00376293	0.00360426	0.00370705	0.00274539	0.00237138	0.00313872	0.00288296	0.00203127
UCU	0.0467269	0.0224908	0.0284251	0.0259882	0.0264141	0.0282649	0.030116	0.0285524	0.0250148		UCU	0.026085	0.0261779	0.0284684	0.0264248	0.029501	0.028513	0.0304215	0.0287674	0.0195415		UCU	0.0160958	0.0283815	0.0257148	0.0274704	0.0289374	0.0378288	0.0306885	0.0222611	0.0179348
UGA	0.106585	0.0220226	0.0236615	0.0231073	0.0285627	0.0280725	0.0260307	0.0225573	0.0242019		UGA	0.0133509	0.0211841	0.0289868	0.025312	0.0290619	0.024407	0.0233099	0.0250996	0.025551		UGA	0.0339291	0.0270383	0.0286496	0.0258549	0.0252502	0.0273739	0.0232599	0.0250598	0.0210368
UGC	0.0499063	0.00730155	0.0139171	0.0136877	0.0131736	0.0153134	0.0151471	0.0149238	0.0166856		UGC	0.00670643	0.0111964	0.0132122	0.013317	0.0143411	0.0148518	0.0144574	0.0159848	0.0180243		UGC	0.00839864	0.0137394	0.0126564	0.0138073	0.014736	0.0152043	0.0158414	0.016644	0.0166345
UGG	0.0606428	0.0122726	0.0176615	0.0207919	0.0163276	0.0186665	0.017869	0.0189608	0.0178377		UGG	0.0134099	0.0126024	0.0192449	0.0176296	0.0169734	0.0185004	0.020197	0.0182897	0.0189972		UGG	0.00602614	0.0185554	0.0195884	0.0182841	0.0194914	0.0187688	0.0175758	0.0195452	0.0144365
UGU	0.0574869	0.0172096	0.0271083	0.0262085	0.0261898	0.0266825	0.0229397	0.0195148	0.0202448		UGU	0.012661	0.0210547	0.0254156	0.0259504	0.025861	0.024729	0.0222117	0.0204291	0.0216766		UGU	0.0165034	0.0266132	0.0261705	0.0263217	0.0268841	0.021819	0.021891	0.025195	0.0236375
UUA	0.0295065	0.0181702	0.0148772	0.0164767	0.0166968	0.0155314	0.0166579	0.0159882	0.0170999		UUA	0.00924127	0.014913	0.0184794	0.016124	0.0189405	0.0167023	0.0163286	0.0167054	0.0130244		UUA	0.0216395	0.015839	0.0149132	0.0171289	0.0164848	0.0165384	0.0164462	0.0142947	0.011724
UUC	0.0511229	0.0188988	0.0273628	0.0230719	0.0213828	0.0234679	0.0234476	0.0256685	0.0190431		UUC	0.0146728	0.0222777	0.0195336	0.0203804	0.021835	0.0270196	0.0230847	0.0202706	0.0195258		UUC	0.0140096	0.0210296	0.0192202	0.0189311	0.022334	0.0224037	0.023927	0.01914	0.017138
UUG	0.0380555	0.0188093	0.024768	0.0199564	0.0248364	0.0221927	0.0199329	0.0218024	0.0215928		UUG	0.0151945	0.0199849	0.0258311	0.0256531	0.0245443	0.024221	0.0234002	0.0238665	0.0189247		UUG	0.0155623	0.0230016	0.025838	0.0250989	0.023531	0.0249261	0.0208359	0.0196839	0.0177731
UUU	0.0521619	0.0330702	0.0289052	0.0328535	0.0330119	0.0338714	0.0304375	0.0317233	0.0213945		UUU	0.0209589	0.0295486	0.0287243	0.0332095	0.032682	0.0318944	0.0330015	0.028658	0.0213624		UUU	0.0256134	0.0313286	0.0326904	0.0317552	0.0333176	0.0293259	0.035466	0.0267792	0.0205405

## Sheet: 1b
	Mov10l1Control.adult.ox.rep1	Mov10l1Control.adult.ox.rep2	Mov10l1Control.adult.ox.rep3	Mov10l1Control.adult.unox.rep1	Mov10l1Control.adult.unox.rep2	Mov10l1Control.adult.unox.rep3	Mov10l1Tg.Neurog3-cre.adult.ox.rep1	Mov10l1Tg.Neurog3-cre.adult.ox.rep2	Mov10l1Tg.Neurog3-cre.adult.ox.rep3	Mov10l1Tg.Neurog3-cre.adult.unox.rep1	Mov10l1Tg.Neurog3-cre.adult.unox.rep2	Mov10l1Tg.Neurog3-cre.adult.unox.rep3	wt.adult.Untreat.ox.rep1	PNLDC1-KO.Primary-Spermatocytes.MILI-IP.ox.rep1	PNLDC1-KO.Primary-Spermatocytes.MILI-IP.ox.rep2	PNLDC1-KO.Primary-Spermatocytes.MILI-IP.unox.rep1	PNLDC1-KO.Primary-Spermatocytes.MILI-IP.unox.rep2	PNLDC1-KO.Primary-Spermatocytes.MIWI-IP.ox.rep1	PNLDC1-KO.Primary-Spermatocytes.MIWI-IP.ox.rep2	PNLDC1-KO.Primary-Spermatocytes.MIWI-IP.unox.rep1	PNLDC1-KO.Primary-Spermatocytes.MIWI-IP.unox.rep2	PNLDC1-KO.Primary-Spermatocytes.total.ox.rep1	PNLDC1-KO.Primary-Spermatocytes.total.ox.rep2	PNLDC1-KO.Primary-Spermatocytes.total.unox.rep1	PNLDC1-KO.Primary-Spermatocytes.total.unox.rep2	PNLDC1-KO.Round-Spermatids.total.ox.rep1	PNLDC1-KO.Round-Spermatids.total.ox.rep2	PNLDC1-KO.Round-Spermatids.total.unox.rep1	PNLDC1-KO.Round-Spermatids.total.unox.rep2	PNLDC1-KO.Secondary-Spermatocytes.total.ox.rep1	PNLDC1-KO.Secondary-Spermatocytes.total.ox.rep2	PNLDC1-KO.Secondary-Spermatocytes.total.unox.rep1	PNLDC1-KO.Secondary-Spermatocytes.total.unox.rep2	PNLDC1-KO.Spermatogonia.total.ox.rep1	PNLDC1-KO.Spermatogonia.total.ox.rep2	PNLDC1-KO.Spermatogonia.total.unox.rep1	PNLDC1-KO.Spermatogonia.total.unox.rep2	WT.Primary-Spermatocytes.MILI-IP.ox.rep1	WT.Primary-Spermatocytes.MILI-IP.ox.rep2	WT.Primary-Spermatocytes.MILI-IP.unox.rep1	WT.Primary-Spermatocytes.MILI-IP.unox.rep2	WT.Primary-Spermatocytes.MIWI-IP.ox.rep1	WT.Primary-Spermatocytes.MIWI-IP.ox.rep2	WT.Primary-Spermatocytes.MIWI-IP.unox.rep1	WT.Primary-Spermatocytes.MIWI-IP.unox.rep2	WT.Primary-Spermatocytes.total.ox.rep1	WT.Primary-Spermatocytes.total.ox.rep2	WT.Primary-Spermatocytes.total.unox.rep1	WT.Primary-Spermatocytes.total.unox.rep2
AAA	0.00691219	0.00329221	0.00375854	0.00441517	0.00321937	0.00406077	0.0230861	0.0210942	0.0269553	0.0312424	0.023289	0.0239124	0.0054368	0.00759929	0.00739672	0.00736847	0.00742786	0.00688497	0.00746789	0.00712609	0.00689157	0.00763137	0.0078561	0.00724618	0.00719971	0.00680127	0.00671949	0.00692459	0.00664566	0.00682267	0.00732767	0.00694973	0.00728929	0.00750243	0.00677579	0.00849298	0.00578369	0.00673079	0.00682176	0.00624915	0.00643123	0.00502984	0.00502664	0.00477623	0.00476031	0.0056692	0.00564822	0.00519873	0.00525626
AAC	0.00917939	0.00473528	0.00547883	0.00434228	0.00477813	0.00551605	0.0121107	0.00600319	0.0071889	0.00713919	0.00635578	0.00635922	0.0166844	0.00444727	0.00396758	0.00448582	0.00401573	0.00363767	0.0035824	0.00387096	0.00370341	0.00431172	0.0043832	0.00404047	0.00399563	0.00461709	0.00449636	0.00457212	0.00449104	0.00433865	0.0044009	0.00441024	0.00434274	0.00486799	0.00436066	0.00399442	0.00443416	0.00390467	0.00406184	0.00370552	0.00403357	0.00371768	0.00400563	0.00361743	0.00355629	0.00524835	0.00522192	0.00481264	0.00470113
AAG	0.00672786	0.00356276	0.00446439	0.00481998	0.00345285	0.00486552	0.0142193	0.00516728	0.0057057	0.00534405	0.00567725	0.00574543	0.00305628	0.00680625	0.00831829	0.00690714	0.00863835	0.007738	0.00895417	0.00841746	0.00877318	0.00777757	0.00784661	0.0079761	0.00791968	0.00694439	0.00671519	0.00735966	0.00723846	0.00710985	0.00757358	0.00748876	0.00770233	0.00707291	0.00711123	0.0062437	0.00780798	0.0076592	0.0073569	0.00764293	0.00752938	0.00601996	0.00597779	0.00589415	0.00568991	0.00608673	0.00603427	0.00606672	0.00597359
AAU	0.00399985	0.00182951	0.0022302	0.00294952	0.00197529	0.00235387	0.0128136	0.00298983	0.00332388	0.00491533	0.00338993	0.0032669	0.00404409	0.00557363	0.00498588	0.00587489	0.00518004	0.00505457	0.00519648	0.00560221	0.005401	0.00478629	0.00511452	0.00465391	0.00467373	0.00528957	0.00502029	0.00554303	0.00535415	0.00509285	0.00529855	0.00526346	0.00564586	0.00472482	0.00429357	0.00469247	0.00501253	0.00423322	0.00444885	0.00395587	0.00452996	0.00341017	0.00315573	0.00323918	0.00327507	0.00332161	0.00326263	0.0030213	0.00313781
ACA	0.0036312	0.00257559	0.0028891	0.0023269	0.00256738	0.00294403	0.00902898	0.0230209	0.0289315	0.0309164	0.0241769	0.0250894	0.00463028	0.003133	0.00349788	0.00321399	0.00347315	0.00492444	0.00415938	0.00526602	0.00489955	0.00345541	0.0035049	0.00344255	0.00348504	0.00450871	0.00458941	0.00435535	0.00447523	0.00424605	0.00425308	0.00423296	0.00411877	0.0034935	0.00315309	0.00368417	0.00539811	0.0034401	0.0036102	0.00362608	0.00360508	0.00373004	0.00368906	0.00386987	0.00374703	0.00337812	0.00364604	0.00346487	0.00350697
ACC	0.00259898	0.00186602	0.00201914	0.00163313	0.00174745	0.00189383	0.00594723	0.00613204	0.00811246	0.00900634	0.00577438	0.00545799	0.00191168	0.00178965	0.00170184	0.00183128	0.00161948	0.00158461	0.0015447	0.0018098	0.00170219	0.00167781	0.00159658	0.00156209	0.00162095	0.00202024	0.00192681	0.00191128	0.00187957	0.00181571	0.00183292	0.00179869	0.00180487	0.00197583	0.001543	0.00190026	0.0019279	0.00134839	0.00146528	0.00129509	0.00150244	0.00176361	0.00180745	0.00168931	0.00160361	0.00183965	0.00207478	0.00181476	0.00167098
ACG	0.000626705	0.00021603	0.000222533	0.000241672	0.000190787	0.000219274	0.00248702	0.000500314	0.000660787	0.000389817	0.000536261	0.000528731	0.000204983	0.000366878	0.000369136	0.000384863	0.000428784	0.000384586	0.000343267	0.000477586	0.000400245	0.000310964	0.000336622	0.000326136	0.00034175	0.000268161	0.000304911	0.000335849	0.000312997	0.000312683	0.000333259	0.000296898	0.000341776	0.000400893	0.000201261	0.00050415	0.000385579	0.000275029	0.000320939	0.000296088	0.000304391	0.000232627	0.000220317	0.00022038	0.000219394	0.000199456	0.00023625	0.000247694	0.000220234
ACU	0.00320726	0.00283202	0.00341796	0.00325541	0.00262948	0.0031747	0.00940744	0.00377639	0.00417427	0.00473491	0.00360745	0.00379952	0.00288491	0.00253682	0.00224282	0.00244681	0.0023847	0.00242897	0.0021582	0.00273355	0.00234626	0.00245174	0.00253889	0.00235931	0.00233551	0.00302202	0.00316792	0.00321804	0.00311101	0.00306242	0.0028972	0.00304105	0.00303963	0.00272035	0.00281766	0.00314124	0.00298824	0.00235039	0.00246585	0.0022331	0.00247571	0.00233936	0.0025012	0.00228874	0.00223993	0.00264811	0.00294323	0.00255856	0.00259527
AGA	0.0036312	0.00247279	0.0030793	0.00337039	0.00249108	0.00327228	0.0118404	0.0206014	0.0271979	0.0232607	0.0220113	0.023193	0.00365938	0.00720333	0.00810954	0.00737484	0.00836294	0.00722039	0.00789515	0.00702555	0.00791749	0.00798759	0.00816546	0.00800975	0.00791562	0.00636082	0.00630149	0.00625289	0.00624098	0.00679717	0.00708578	0.00711403	0.0070086	0.00641429	0.00798336	0.00690297	0.00800077	0.00775583	0.0075849	0.00751133	0.00762772	0.0040986	0.00397996	0.00425453	0.00399809	0.0044831	0.00480815	0.00480838	0.0049738
AGC	0.00361277	0.00221636	0.00300402	0.00208783	0.00215783	0.00281523	0.00767734	0.00422261	0.00623366	0.0037045	0.00499051	0.00441221	0.00209199	0.00381642	0.00364554	0.0037556	0.00369084	0.00298994	0.00284839	0.00309174	0.00340898	0.00343917	0.00354283	0.00335455	0.00343911	0.00303452	0.00312498	0.00301958	0.00300825	0.00322882	0.00326271	0.00347486	0.0032956	0.00286352	0.0036227	0.00387807	0.00298824	0.00333529	0.00369806	0.00335647	0.00369484	0.00200787	0.00201208	0.00216854	0.00214945	0.00227047	0.00254926	0.00244358	0.00250718
AGG	0.00348374	0.00295845	0.00342735	0.00275211	0.00227201	0.00335173	0.00762327	0.00423983	0.00472554	0.00292735	0.00455137	0.00430601	0.00165968	0.00425377	0.00442072	0.0041685	0.00471168	0.00392394	0.00394758	0.0044868	0.00423247	0.00414928	0.00419474	0.00426566	0.00434819	0.00427806	0.0041757	0.00438282	0.00435351	0.00434804	0.0043149	0.00451689	0.00457399	0.00369395	0.00576949	0.00368417	0.00443416	0.00482193	0.00502756	0.00492758	0.00498967	0.00333166	0.00316714	0.00346276	0.00314087	0.00309622	0.00314978	0.00344997	0.00351046
AGU	0.00293077	0.00162146	0.00209233	0.00197416	0.00160217	0.00209908	0.0058391	0.00324609	0.00484583	0.00258885	0.00356093	0.00353544	0.00199368	0.00359384	0.00367354	0.00369825	0.0039613	0.00387189	0.00334868	0.00382069	0.00368501	0.00345889	0.00357365	0.00363021	0.00354852	0.00356529	0.00348715	0.00363022	0.00344613	0.00367302	0.00381367	0.00375879	0.00379008	0.00314988	0.00395814	0.00349027	0.00385579	0.00464651	0.00470081	0.00449509	0.00470791	0.00267449	0.00261956	0.00278159	0.00265308	0.00295062	0.0026555	0.0027736	0.00286724
AUA	0.00188012	0.00121139	0.00144507	0.00144786	0.00121642	0.00144631	0.00475779	0.0133383	0.0161657	0.0217701	0.0129154	0.0141668	0.0050076	0.00253906	0.00245157	0.00242897	0.00230719	0.00330513	0.00280092	0.0030289	0.00247508	0.00216746	0.00238954	0.00217165	0.00221529	0.00268161	0.0026125	0.00268832	0.00254666	0.00243034	0.00265263	0.00249769	0.0025306	0.00257717	0.00268348	0.00259831	0.00202429	0.00270198	0.0026256	0.00244333	0.00257405	0.00237716	0.00233579	0.0024386	0.00221655	0.00237087	0.00232027	0.00212917	0.00226736
AUC	0.00376023	0.00260259	0.00290492	0.00262454	0.00239068	0.00296272	0.00735294	0.0074872	0.00949498	0.0109124	0.00682775	0.00769189	0.00441966	0.0037426	0.0038161	0.00385245	0.00379639	0.00454853	0.00421781	0.00469731	0.00423707	0.00333938	0.00354164	0.00329113	0.0035134	0.00429613	0.00426875	0.00444236	0.00442465	0.00409038	0.00410527	0.00418973	0.00437765	0.00389439	0.00456192	0.00318002	0.00327742	0.00503527	0.00506459	0.00507523	0.00515123	0.00461402	0.00432149	0.00497016	0.00458314	0.00413871	0.00408818	0.00433074	0.00413831
AUG	0.00423948	0.00231435	0.00250106	0.00282543	0.00208404	0.00257277	0.0133542	0.00374453	0.00434425	0.00453048	0.00372646	0.00396909	0.00544496	0.00285337	0.00308674	0.00301391	0.00334946	0.00367815	0.00323183	0.00408776	0.00345039	0.00281608	0.00292055	0.00301029	0.00297984	0.00325544	0.0032624	0.00333711	0.00326276	0.00316441	0.00330034	0.00330191	0.00345121	0.00274898	0.00422649	0.0022105	0.00308463	0.0039463	0.00391589	0.00428004	0.00420293	0.00317028	0.00308087	0.00346918	0.00334293	0.00314874	0.00333984	0.00364089	0.00342097
AUU	0.00484775	0.00253079	0.00320743	0.00295863	0.00256185	0.00301861	0.013192	0.00320333	0.00357475	0.00517521	0.00362933	0.0034298	0.00634436	0.00455465	0.00419033	0.00451131	0.00425486	0.0062864	0.00566026	0.00640343	0.00495475	0.00448577	0.00485376	0.00445202	0.00446436	0.00615936	0.00610967	0.00666049	0.00634373	0.00575176	0.00587638	0.00584861	0.00597891	0.00509707	0.00496444	0.00535174	0.00424137	0.00439081	0.00460424	0.00450552	0.00458771	0.00498622	0.00517495	0.00511681	0.00503701	0.00570444	0.0056436	0.00537687	0.0053059
CAA	0.00460813	0.00327738	0.00370465	0.00267835	0.00346683	0.00351268	0.00540657	0.024391	0.0283285	0.0386804	0.0249689	0.0260752	0.00397997	0.0050166	0.00507753	0.0051383	0.00503656	0.00416394	0.00413747	0.0036793	0.00391044	0.0055579	0.00563368	0.00549384	0.00553959	0.0040766	0.00402683	0.00405156	0.004099	0.00456679	0.00464413	0.00432809	0.00438928	0.00524025	0.00664162	0.004421	0.00385579	0.00440196	0.00444522	0.0042985	0.00428332	0.00247676	0.00254256	0.00230076	0.00233869	0.00326443	0.00346588	0.00302626	0.00319095
CAC	0.00470029	0.00419439	0.00429801	0.003117	0.00416725	0.00388356	0.00621756	0.00695977	0.00902846	0.00973714	0.00720532	0.00721487	0.00423799	0.0041408	0.00404395	0.00435456	0.00389204	0.00324441	0.00304559	0.00337767	0.00315595	0.0038476	0.00354283	0.00370657	0.00388892	0.00361669	0.00374768	0.00373097	0.00368641	0.0039535	0.00368735	0.0037732	0.0038119	0.00326442	0.00442775	0.00380051	0.00414498	0.003701	0.00412718	0.00374644	0.0042802	0.00323498	0.00320992	0.00324639	0.00318234	0.00340072	0.00351867	0.0035032	0.00321612
CAG	0.00503207	0.00506434	0.00556106	0.00424032	0.00509635	0.00564653	0.00783953	0.008297	0.0097243	0.00885985	0.00842832	0.00852474	0.00425023	0.00669328	0.00819864	0.00709702	0.00851466	0.00702666	0.00733643	0.00683703	0.00770126	0.00793305	0.00776483	0.008244	0.0083033	0.00557718	0.00565588	0.00587888	0.00556124	0.00658245	0.00664771	0.00662256	0.00673227	0.00735926	0.00704414	0.00748468	0.00616927	0.00713441	0.00682539	0.00743511	0.00723747	0.00531118	0.00521274	0.00520897	0.00511542	0.00534209	0.00559015	0.00562385	0.005717
CAU	0.00228563	0.00213535	0.00245638	0.00172945	0.00249964	0.00237145	0.00318988	0.00355715	0.00398241	0.00476801	0.0038701	0.00373725	0.0183785	0.00318781	0.00362899	0.00330829	0.00360014	0.0033832	0.00326834	0.0035222	0.00384143	0.00351459	0.00343971	0.00358232	0.00353637	0.00341106	0.00347713	0.00355389	0.00346194	0.00354956	0.00348578	0.00349792	0.00353993	0.00360804	0.00322018	0.00255953	0.00347021	0.00299336	0.00302568	0.0030331	0.00290732	0.00235535	0.00226449	0.00236327	0.00231004	0.00229906	0.00236844	0.0023648	0.00231631
CCA	0.00283861	0.00210957	0.00220951	0.00188304	0.00202654	0.00209254	0.00556877	0.0148687	0.0211925	0.0190365	0.0149045	0.015396	0.00173546	0.00205138	0.00185714	0.00205812	0.00210269	0.00160774	0.00143515	0.00167155	0.0017988	0.0017277	0.00171511	0.00177951	0.00181006	0.00141861	0.00138713	0.00141514	0.00132629	0.00161575	0.00153595	0.00149458	0.00149945	0.00180402	0.00120757	0.00166757	0.00212069	0.00239127	0.00261834	0.00250832	0.00262322	0.00179414	0.00184667	0.00179189	0.00180189	0.00178912	0.00199955	0.00182896	0.0019031
CCC	0.00217504	0.00195706	0.00208277	0.00133201	0.00197884	0.00183962	0.00318988	0.00343404	0.00505457	0.00456441	0.00334889	0.0034248	0.00100995	0.00117893	0.00105395	0.00124252	0.00109175	0.00139087	0.00109919	0.00135735	0.00136635	0.0010524	0.00107743	0.00111818	0.00111845	0.00123798	0.00131412	0.0012747	0.00125357	0.00130575	0.00125778	0.00127551	0.0011475	0.00131722	0.00100631	0.00131854	0.00154232	0.00108153	0.00114216	0.00107523	0.00114029	0.00130344	0.0013711	0.00129423	0.00129299	0.00123131	0.00122876	0.00116963	0.00110607
CCG	0.000258055	0.000175218	0.000176635	0.000169647	0.000169913	0.000180765	0.000648789	0.00100651	0.00203077	0.0014136	0.000904256	0.00105579	0.000173507	0.000243839	0.000248212	0.00025615	0.000265516	0.00015904	0.000189893	0.000182237	0.000216224	0.000178688	0.000208611	0.000213542	0.000224231	0.000141722	0.000156034	0.000177084	0.000170726	0.000241558	0.000189474	0.000206099	0.000178887	0.000257717	0.000134174	0.000116342	0.000289184	0.000218537	0.00027592	0.000267202	0.000250537	0.000163566	0.000155434	0.000177105	0.000159079	0.00016023	0.000172898	0.000151881	0.000171992
CCU	0.00245152	0.00216204	0.00223524	0.00200193	0.00210617	0.00207796	0.00470372	0.00416579	0.0054016	0.0064506	0.00411361	0.00427377	0.00255344	0.00185452	0.00175021	0.0019549	0.001885	0.0014863	0.0013329	0.00160871	0.00150437	0.00149796	0.00148161	0.00154268	0.00154665	0.00141444	0.00149163	0.0014243	0.00145275	0.00148558	0.00144457	0.0014989	0.00145437	0.00137449	0.00221387	0.00139611	0.000963948	0.00193859	0.00199316	0.00202528	0.00201913	0.00188501	0.00178963	0.0017438	0.00181697	0.00173926	0.00183259	0.00162598	0.00151927
CGA	0.000571408	0.000264719	0.000280078	0.000367931	0.00033012	0.000338912	0.00075692	0.00447126	0.00612543	0.00537715	0.00447477	0.00483753	0.000485547	0.000492153	0.000635169	0.000549258	0.000691002	0.000488685	0.00047108	0.000499581	0.000529059	0.00055579	0.00057368	0.000583681	0.000565981	0.000402936	0.000403685	0.000399965	0.000358841	0.000481774	0.000438074	0.000485703	0.000415949	0.000486799	0.000268348	0.000465369	0.000771159	0.000552289	0.000582337	0.00062347	0.000608001	0.000284969	0.000280209	0.000287696	0.000292525	0.000295195	0.000371533	0.000340668	0.000348879
CGC	0.000405515	0.000337241	0.00042994	0.000330183	0.000457659	0.000436865	0.000486592	0.000653981	0.00091986	0.000390644	0.000731886	0.000696635	0.000274735	0.000395959	0.000376773	0.000458777	0.000423836	0.000364345	0.000259276	0.00032677	0.000381843	0.000341132	0.00032714	0.000344255	0.000371467	0.000213973	0.000257671	0.000282418	0.000241862	0.000265714	0.000268757	0.000276721	0.000280693	0.000343623	0.000670871	0.000232684	0.000385579	0.000353078	0.000392823	0.000401204	0.000417562	0.000220996	0.000250263	0.000245222	0.000223917	0.000248655	0.00023691	0.000254081	0.000222332
CGG	0.000350218	0.000211121	0.000219925	0.00024037	0.000236605	0.000236285	0.000540657	0.000944958	0.00155363	0.000995647	0.000800287	0.000910129	0.0002044	0.000463071	0.000519336	0.000476618	0.000494751	0.000358562	0.000441865	0.000364474	0.000404845	0.00040843	0.000419592	0.000410259	0.000448462	0.000300118	0.00026626	0.000341955	0.000330386	0.000356969	0.00037626	0.000345901	0.000395588	0.000486799	0.000805045	0.000310246	0.000481974	0.000428897	0.000468338	0.000467001	0.000442537	0.000188283	0.000229586	0.000229195	0.00023975	0.000240012	0.000248128	0.00025621	0.000248201
CGU	0.000497678	0.000203449	0.000194021	0.000243407	0.000212496	0.000210488	0.00037846	0.000446509	0.000504958	0.000471753	0.000432292	0.000453118	0.000286199	0.000478731	0.000537157	0.000554356	0.000537629	0.000451094	0.000427258	0.000446166	0.000455451	0.000459484	0.000485969	0.000516383	0.000499792	0.000508533	0.000491007	0.000497667	0.000480562	0.000500562	0.000491826	0.00052894	0.000538116	0.000200447	0.000268348	0.00054293	0.000578369	0.000425924	0.000415332	0.000402006	0.000419123	0.000233354	0.000224595	0.000212366	0.0002111	0.000256633	0.000240209	0.000281051	0.000263582
CUA	0.00121655	0.00108383	0.00149566	0.00130989	0.00146868	0.0014207	0.00286548	0.0155937	0.0201052	0.0269255	0.0149961	0.0160571	0.0107366	0.00126394	0.00127925	0.00122468	0.00130119	0.0012087	0.000975025	0.00124738	0.00109492	0.0011081	0.00119122	0.00110653	0.00117248	0.00109209	0.00100635	0.00101823	0.00099432	0.00108298	0.00104815	0.00101176	0.00106023	0.00103087	0.00127465	0.0012022	0.00106034	0.00119006	0.0012489	0.00121725	0.00124176	0.000753131	0.000813532	0.000784551	0.000808213	0.000791175	0.000857891	0.000744501	0.000807526
CUC	0.0111885	0.00522605	0.00532653	0.00445856	0.00495472	0.00472925	0.00713668	0.00725634	0.00908941	0.00946899	0.00680586	0.0065944	0.00776098	0.00368891	0.00329168	0.00385755	0.00341048	0.00336585	0.00289951	0.00366673	0.00348719	0.00374897	0.00377159	0.0037881	0.00387947	0.00417664	0.00434319	0.0042897	0.004099	0.00414674	0.00425174	0.00409749	0.00421185	0.00420938	0.00395814	0.00345149	0.00404858	0.00389278	0.00397035	0.00392698	0.00411474	0.00479794	0.00470508	0.00457268	0.00449644	0.00550099	0.00539613	0.00535771	0.00500736
CUG	0.00315196	0.00280287	0.00320621	0.00329923	0.0033394	0.00316741	0.00821799	0.00532912	0.00654033	0.00663185	0.0057005	0.00523949	0.010255	0.002982	0.00307656	0.00314007	0.00327195	0.00253596	0.00254164	0.00292836	0.00313755	0.00270121	0.00280084	0.00301158	0.00302172	0.00227172	0.00230759	0.00227766	0.00217359	0.00254038	0.00255723	0.00258993	0.0025466	0.00249127	0.00342144	0.00356783	0.00212069	0.00355383	0.00356808	0.00371434	0.00377757	0.00243677	0.00233151	0.00262773	0.00259654	0.00228842	0.00254596	0.00255217	0.00255052
CUU	0.00361277	0.00278057	0.00322342	0.00328448	0.00327782	0.00314386	0.0097859	0.00462751	0.00582535	0.00673365	0.00477983	0.00452118	0.0158482	0.00305694	0.00283471	0.00316684	0.00273432	0.00350465	0.0029762	0.00356619	0.00323416	0.0029089	0.00295256	0.00276957	0.00277182	0.003839	0.00392519	0.00372487	0.00384766	0.00355627	0.00351669	0.00349216	0.00361847	0.00372258	0.00315309	0.00275343	0.00202429	0.00422653	0.00442053	0.00412919	0.0043684	0.00364425	0.00380243	0.00379694	0.00384957	0.00369259	0.0036071	0.00355146	0.00351606
GAA	0.00936371	0.00592468	0.00644111	0.00575152	0.00443809	0.00597011	0.0078936	0.0125875	0.0149907	0.0119494	0.0134886	0.012724	0.00477173	0.00508148	0.00510681	0.00538426	0.00570448	0.00493023	0.00506502	0.00510263	0.00523078	0.00575399	0.00574154	0.00616294	0.00605018	0.00431002	0.00408552	0.00424849	0.00422863	0.00488886	0.00473013	0.00486423	0.00463362	0.00644293	0.00503153	0.00480881	0.00462695	0.00585738	0.00580812	0.00556389	0.00561016	0.0036537	0.00372756	0.00355412	0.00355252	0.00446914	0.00458576	0.00457417	0.00475496
GAC	0.00427634	0.00373481	0.00446109	0.0031478	0.00325715	0.00392113	0.004109	0.00456509	0.00523854	0.00289921	0.00475931	0.00404137	0.00283284	0.00300101	0.00278761	0.00325477	0.00290748	0.0038343	0.00256355	0.00352534	0.00319276	0.00359349	0.00377515	0.00372339	0.00374439	0.00571752	0.0056888	0.00496445	0.00539525	0.0052673	0.00516283	0.00464805	0.00447073	0.00400893	0.00422649	0.00337392	0.00453056	0.00255108	0.00271418	0.00258054	0.00268176	0.0026156	0.0027094	0.0024939	0.00263876	0.00379963	0.00382949	0.00375941	0.00365379
GAG	0.00512424	0.00403318	0.00470483	0.00392358	0.00345389	0.0044137	0.00486592	0.00517474	0.00581377	0.00370864	0.0054269	0.00496373	0.00307105	0.00312629	0.00393576	0.0032331	0.00445605	0.00432587	0.00470715	0.00433912	0.0053642	0.0037803	0.00380122	0.00429931	0.00421041	0.00318458	0.00315647	0.00332948	0.00339713	0.00360995	0.00346562	0.00370258	0.00347303	0.00289216	0.00402522	0.00306368	0.0037594	0.00418342	0.00440165	0.004601	0.00439181	0.00405135	0.00395643	0.00395561	0.00393627	0.00343397	0.00374766	0.00404614	0.00399987
GAU	0.00169579	0.00152745	0.00198628	0.00175071	0.00160353	0.00201403	0.00291955	0.00227674	0.00246561	0.00195322	0.00244053	0.00226837	0.00263505	0.00207152	0.00202516	0.00212057	0.00233357	0.00244921	0.00212899	0.00267071	0.00234626	0.00241229	0.00253178	0.00249908	0.00269482	0.00250654	0.00252947	0.00260435	0.00274584	0.00253904	0.00262441	0.00275135	0.00262223	0.00240536	0.00301892	0.00298612	0.00250627	0.00202853	0.00210716	0.0021015	0.0021003	0.00156442	0.00152724	0.00160516	0.00162321	0.00188752	0.00193619	0.00188432	0.00201707
GCA	0.0022672	0.00154188	0.00177974	0.00127865	0.00147693	0.00161006	0.00286548	0.00929304	0.0113977	0.0114611	0.00969647	0.00963335	0.00169154	0.00117781	0.00114432	0.00125272	0.00135562	0.00137063	0.00119048	0.001615	0.00159638	0.00109069	0.00106913	0.00127348	0.00122652	0.0011435	0.00121249	0.00128538	0.00135	0.00127891	0.0012	0.00126398	0.00119113	0.000801787	0.00134174	0.00124098	0.000771159	0.00117891	0.00134184	0.0013665	0.00144078	0.00121112	0.00119998	0.00133189	0.00136235	0.00104315	0.00112582	0.00116679	0.00120395
GCC	0.00143774	0.00205587	0.00211111	0.00149342	0.00164131	0.00183289	0.00178417	0.00341224	0.00468373	0.00291245	0.00331743	0.00300893	0.00100315	0.000994373	0.000889745	0.00109214	0.000938377	0.00097737	0.000770526	0.00121596	0.00101211	0.000829623	0.000839185	0.000946054	0.000915835	0.000982329	0.00100492	0.00100907	0.000992739	0.00101454	0.000884211	0.000936815	0.000933704	0.000744516	0.000939219	0.000969518	0.00106034	0.000674194	0.000792907	0.000840923	0.000826538	0.00106572	0.00109445	0.00112113	0.00105098	0.00102454	0.00106115	0.00106246	0.000968332
GCG	0.000239623	0.000207234	0.00022601	0.000182664	0.000167095	0.000216096	0.000216263	0.000429578	0.00057057	0.00033602	0.000399459	0.00040864	0.000191382	0.00011409	0.000146382	0.000169493	0.000151724	0.000153256	0.00022641	0.000169669	0.000248428	0.000141558	0.000104305	0.000142361	0.000155341	0.000125049	0.000117383	0.000114494	0.000116979	0.000123463	0.000107503	0.000123948	0.000109078	0.000171811	0.000201261	7.75615e-05	9.63948e-05	0.000168734	0.000212749	0.000182146	0.000202147	0.000203549	0.000196075	0.000201948	0.000212608	0.000117679	0.000134623	0.000139816	0.000136336
GCU	0.00348374	0.00366137	0.00414015	0.00289702	0.00350921	0.00357736	0.00464965	0.00563129	0.00696762	0.00551785	0.00550351	0.0048403	0.0029092	0.00131986	0.0013709	0.00142858	0.00145622	0.00161931	0.00154105	0.00200775	0.00195522	0.00137381	0.00147924	0.00153879	0.00156962	0.00163536	0.00178222	0.00158307	0.0017452	0.0016493	0.00153192	0.00169203	0.00160271	0.00128859	0.00100631	0.00166757	0.0019279	0.00164869	0.00175645	0.00178455	0.00187786	0.00228193	0.00230869	0.0021469	0.00223616	0.00228576	0.00236316	0.00227254	0.00221423
GGA	0.00259898	0.00206937	0.00257756	0.00180451	0.00182458	0.00245463	0.00248702	0.00715907	0.00952618	0.00443613	0.00820397	0.0069063	0.00183552	0.00149436	0.00152746	0.00165924	0.00171514	0.00178413	0.00155566	0.00186007	0.00167919	0.00176483	0.00179334	0.00206941	0.00212074	0.00137832	0.00132271	0.00130676	0.00146065	0.00165065	0.00154535	0.00150899	0.00146309	0.0015463	0.00127465	0.00178391	0.00202429	0.00212962	0.00222551	0.00226841	0.00226186	0.00106427	0.00103028	0.00109949	0.00113542	0.00112959	0.00113704	0.00114691	0.00128715
GGC	0.00123498	0.00126243	0.00145655	0.000984475	0.00120755	0.00130405	0.00178417	0.00223656	0.00299919	0.00163872	0.00259512	0.00205265	0.000643121	0.00115768	0.00107941	0.00123233	0.00113298	0.00100629	0.00101154	0.00101801	0.00108572	0.00096654	0.00105135	0.00116607	0.00117654	0.00085728	0.00082741	0.000824356	0.000861533	0.000968916	0.00091915	0.000993024	0.000894436	0.000859057	0.00100631	0.00108586	0.00115674	0.000985646	0.00103543	0.00108325	0.00111766	0.000644087	0.000621735	0.000726051	0.000756946	0.000715382	0.000804438	0.000857347	0.00080403
GGG	0.00188012	0.00143591	0.00176044	0.00105824	0.00125744	0.00157492	0.00113538	0.00224029	0.00265039	0.00127125	0.00236803	0.00199483	0.000785152	0.00057045	0.00062244	0.000734043	0.000666264	0.000647725	0.000690187	0.000895475	0.000841894	0.0005964	0.000637686	0.000706629	0.000765897	0.000615519	0.000565445	0.000648799	0.000594379	0.000628051	0.000580516	0.000576502	0.000622469	0.000429529	0.000402522	0.000620492	0.000867553	0.000690547	0.000791455	0.00084012	0.000755513	0.000724053	0.000669506	0.000736468	0.000722265	0.000518585	0.000514735	0.000635203	0.000594283
GGU	0.000829463	0.000860133	0.00112049	0.000812659	0.000891522	0.00120161	0.00113538	0.00152045	0.00183088	0.00118766	0.0017278	0.00155061	0.00582986	0.000697962	0.000815918	0.000915005	0.000989501	0.00183908	0.00155201	0.00165584	0.00168839	0.00105588	0.00109284	0.00129031	0.00124002	0.00139777	0.00141146	0.00139835	0.00150966	0.00139835	0.00137604	0.00136631	0.00127548	0.00114541	0.000872132	0.00104708	0.000771159	0.000759676	0.000747889	0.000882648	0.000871806	0.00061719	0.000670932	0.000787757	0.00079238	0.000618313	0.000613062	0.000714692	0.000751593
GUA	0.000921625	0.000896956	0.00109928	0.00080832	0.000873257	0.00105393	0.00145978	0.00497028	0.00627483	0.00480277	0.00505617	0.00498986	0.00164297	0.000972002	0.000961027	0.00112783	0.00107526	0.00150654	0.00132925	0.00144847	0.00116853	0.00103036	0.00107269	0.00123336	0.00116573	0.00141027	0.00144868	0.00144415	0.00147646	0.00139298	0.00133438	0.00139081	0.00127839	0.00103087	0.00107339	0.00127976	0.00115674	0.00104065	0.00100711	0.001068	0.00103727	0.000740773	0.000736528	0.000802182	0.000737344	0.000811785	0.000812357	0.000804118	0.000827102
GUC	0.00267271	0.00301348	0.00322759	0.00233992	0.00241208	0.00275279	0.00286548	0.00429779	0.00495422	0.00404218	0.00453496	0.00347706	0.00185048	0.00127736	0.00114178	0.00135084	0.00119235	0.00150943	0.00141689	0.00153645	0.00135715	0.00108257	0.00115566	0.00116866	0.00117789	0.00117546	0.00125543	0.0013205	0.00125041	0.00124939	0.00119059	0.00120489	0.0012144	0.00111677	0.000737958	0.00139611	0.00134953	0.00116033	0.00127432	0.0013007	0.00139551	0.00158914	0.00168624	0.00173178	0.00175967	0.0016249	0.00163923	0.00168985	0.00166889
GUG	0.00235936	0.00228632	0.00276601	0.00236769	0.00207089	0.00275989	0.00335208	0.00359976	0.00397711	0.00317068	0.00371552	0.00332194	0.00190877	0.00169457	0.00164966	0.0017013	0.00191304	0.00191137	0.00173825	0.00214914	0.00227725	0.00152929	0.0015871	0.00175363	0.00178169	0.00144779	0.00144725	0.00154338	0.00152863	0.00161039	0.00159507	0.0016733	0.00158817	0.00131722	0.001543	0.00162879	0.00202429	0.00233924	0.00232935	0.00241444	0.00234381	0.00237716	0.00231653	0.00252194	0.00246007	0.00191345	0.00183721	0.00212279	0.00216529
GUU	0.00165893	0.00179371	0.00221246	0.00178715	0.00170998	0.00203721	0.00297362	0.00285711	0.00318719	0.00300184	0.00273466	0.00271259	0.00194666	0.00163865	0.00157074	0.001895	0.00171843	0.00296392	0.00228601	0.00284667	0.0026821	0.00171262	0.00170682	0.00188952	0.00188975	0.00222865	0.00226464	0.00235857	0.00236803	0.00223173	0.00207615	0.00224547	0.00221064	0.00174675	0.00174426	0.0022105	0.00163871	0.00160335	0.00165262	0.00161765	0.00167259	0.00144811	0.0014866	0.00154987	0.00167674	0.00150656	0.00142608	0.00144997	0.00150598
UAA	0.108088	0.0979706	0.0989942	0.0948068	0.098935	0.10078	0.0667171	0.0800393	0.072677	0.0779526	0.0788276	0.0800713	0.0847737	0.105835	0.100784	0.102616	0.0993954	0.0995269	0.102279	0.097547	0.0918631	0.108251	0.109177	0.104021	0.10356	0.100714	0.0993751	0.0990616	0.0995458	0.0999124	0.102691	0.0972256	0.0997173	0.111821	0.103985	0.104243	0.105842	0.100228	0.0984004	0.0945765	0.0943221	0.106735	0.10737	0.100187	0.100862	0.108624	0.103219	0.0999348	0.101052
UAC	0.0594264	0.0643465	0.0610816	0.0537396	0.0648308	0.0605723	0.0441717	0.0401548	0.033662	0.0318615	0.0407353	0.040084	0.0583528	0.0535943	0.0496806	0.0533035	0.0485994	0.0581391	0.0525382	0.0570904	0.0513877	0.0545741	0.0555083	0.0526102	0.0532049	0.0612226	0.0613415	0.0601184	0.060957	0.058304	0.0583821	0.0579283	0.0573821	0.0582727	0.0603113	0.0569301	0.0573549	0.0429581	0.044426	0.0424602	0.044306	0.0541797	0.0559105	0.0525778	0.0543169	0.0571135	0.0590843	0.0552676	0.0548181
UAG	0.0911118	0.0886266	0.0883179	0.0862446	0.085345	0.0908399	0.0702855	0.0587321	0.0473321	0.0371733	0.0584373	0.0606712	0.0649445	0.075267	0.0872561	0.076905	0.0903712	0.099524	0.102739	0.0981409	0.100613	0.0956828	0.0936959	0.0967797	0.0943918	0.0917748	0.0910982	0.0933858	0.0926267	0.0913975	0.0926178	0.09237	0.0937515	0.0940095	0.0898296	0.0940433	0.0936958	0.0891623	0.0847961	0.0909906	0.0869707	0.103436	0.102102	0.099961	0.0996364	0.0960314	0.0948992	0.0974359	0.0982259
UAU	0.0623571	0.0607922	0.0621478	0.0571408	0.0635985	0.0601266	0.043577	0.0414104	0.0344447	0.0382807	0.0405944	0.0424252	0.0688501	0.0596232	0.057864	0.0584495	0.0556545	0.0593044	0.0620291	0.0611625	0.0582793	0.0583347	0.0582001	0.0560864	0.057214	0.0633165	0.0631681	0.0640585	0.0641724	0.0604512	0.0623087	0.0597429	0.0618921	0.0576427	0.0548772	0.057473	0.0591864	0.0555225	0.0546554	0.0540092	0.0536461	0.0649721	0.0658519	0.0649951	0.064933	0.0674247	0.0638568	0.0629838	0.0632716
UCA	0.0370493	0.0384427	0.0372737	0.0307773	0.0403365	0.0367673	0.0323313	0.0416507	0.0412556	0.0460124	0.0401429	0.0403114	0.031176	0.0329172	0.0328277	0.0332817	0.0326008	0.0391902	0.0366602	0.0399382	0.0384051	0.0335179	0.0331348	0.0334212	0.0332159	0.0384373	0.0387938	0.0381646	0.0386947	0.0372925	0.0366881	0.0369725	0.0365744	0.0348205	0.0358245	0.03626	0.0360517	0.0335439	0.0341749	0.0349248	0.035563	0.0438939	0.0442808	0.0450312	0.0449501	0.0415699	0.042104	0.0422194	0.0416411
UCC	0.0446988	0.0513107	0.0446968	0.0424236	0.0474916	0.0425481	0.0462803	0.0351342	0.0341484	0.0300962	0.0333248	0.0322826	0.0315022	0.0287932	0.0263029	0.0298536	0.0264626	0.0310098	0.0276659	0.0312034	0.0295721	0.0268206	0.0272818	0.0273489	0.0276304	0.0335201	0.0342788	0.0335788	0.0336615	0.0322171	0.0309098	0.0321976	0.0311249	0.0301815	0.0296525	0.0291631	0.0341238	0.0245698	0.0260345	0.0249276	0.0263868	0.0357781	0.0369391	0.0347983	0.0354634	0.0348729	0.0369553	0.0343939	0.0333512
UCG	0.00322569	0.00434178	0.00403549	0.00423207	0.00407426	0.00402544	0.00464965	0.0031214	0.00284545	0.0026832	0.0030493	0.00296056	0.00238829	0.00438911	0.00411396	0.00433417	0.00463416	0.00423623	0.00436023	0.00447737	0.00472473	0.0035842	0.00361632	0.00357844	0.00380382	0.00405298	0.00401967	0.00399813	0.0040089	0.00414272	0.00384726	0.00411334	0.0039297	0.00435256	0.00429357	0.0040332	0.00356661	0.00447555	0.00483949	0.00469408	0.00489679	0.00395176	0.00418816	0.00401492	0.00423407	0.00374645	0.00390736	0.00375799	0.00392297
UCU	0.037547	0.0473039	0.0446792	0.0480614	0.0491557	0.0444344	0.0441176	0.0354412	0.032793	0.031653	0.0331798	0.0337159	0.0480625	0.036482	0.0342609	0.0358917	0.0332456	0.0361309	0.0343706	0.036416	0.0362981	0.0331002	0.0331774	0.0322564	0.0323217	0.0385721	0.0383987	0.0382409	0.0386773	0.0374307	0.0363199	0.0367534	0.0363883	0.0359086	0.0391118	0.0330024	0.0340274	0.0360571	0.0374787	0.0366989	0.0375267	0.0453863	0.0466209	0.0448036	0.0457145	0.0446522	0.0468316	0.0440796	0.0430925
UGA	0.100015	0.102698	0.105139	0.117287	0.101522	0.10628	0.0826665	0.0890135	0.0805844	0.0725225	0.0926417	0.0897858	0.0953762	0.117773	0.124819	0.117051	0.125154	0.111553	0.115619	0.108026	0.115625	0.12596	0.124579	0.128108	0.127608	0.104153	0.1043	0.104313	0.102643	0.110698	0.11015	0.111258	0.110001	0.117462	0.11653	0.120686	0.12059	0.129573	0.127471	0.128102	0.126071	0.100753	0.0991953	0.10083	0.0995927	0.105023	0.105125	0.107887	0.109116
UGC	0.0462471	0.0508405	0.0492997	0.0498446	0.0506797	0.0488672	0.0486592	0.0348339	0.0312986	0.0229495	0.0379952	0.035222	0.0410403	0.0643647	0.0612931	0.0652279	0.0614381	0.047547	0.0478164	0.0469166	0.0524229	0.0523835	0.0525308	0.0535161	0.0542031	0.0449801	0.0456407	0.0443839	0.0443508	0.0484914	0.0469049	0.0481999	0.0473935	0.0505412	0.0529317	0.0523152	0.0528244	0.0544157	0.0578234	0.0564052	0.0588785	0.0392363	0.0397148	0.0437754	0.0443017	0.0392622	0.0421805	0.0444898	0.0438511
UGG	0.0641635	0.0608099	0.0595856	0.0641835	0.0561005	0.0625345	0.056769	0.0457505	0.0390061	0.0328166	0.0460883	0.0460702	0.0459344	0.0618524	0.0662345	0.0618138	0.0666066	0.0576359	0.0608496	0.0572727	0.065792	0.0609744	0.0595181	0.0637351	0.0629481	0.0545658	0.0550529	0.0552395	0.054343	0.0571258	0.0564753	0.0591116	0.0582213	0.0597045	0.0540722	0.062437	0.059572	0.0703213	0.0700525	0.072333	0.0718214	0.0637152	0.0612702	0.0652852	0.0630851	0.0559627	0.0576965	0.0629192	0.0623032
UGU	0.048459	0.0534688	0.0560498	0.0608717	0.0575515	0.0594927	0.0460099	0.0407155	0.0353795	0.0315181	0.0422018	0.0414728	0.0646329	0.059848	0.0649056	0.060412	0.0652131	0.0603685	0.0630042	0.0593087	0.0634733	0.0627578	0.0627184	0.0636639	0.0628968	0.0606863	0.0619484	0.0601276	0.060173	0.0621032	0.0621017	0.0618068	0.0614936	0.0574709	0.0575607	0.0601877	0.0578369	0.0651805	0.0630753	0.0665942	0.063606	0.0528849	0.0510686	0.0554796	0.0550188	0.0561003	0.0539759	0.0573855	0.0585453
UUA	0.0267087	0.0285578	0.0291612	0.0293147	0.031169	0.02933	0.0199503	0.0378481	0.0352705	0.0535588	0.0351921	0.0360977	0.0286993	0.0374942	0.0350998	0.0364944	0.0339432	0.0326725	0.0335233	0.032699	0.0299217	0.0333242	0.032983	0.0318941	0.0317246	0.0335604	0.0331666	0.0334704	0.0334275	0.0327204	0.0335194	0.0326977	0.03302	0.0342191	0.0356903	0.0343597	0.0316175	0.0336777	0.033138	0.0327093	0.0320765	0.0328383	0.0334161	0.0325513	0.0331669	0.0320472	0.031474	0.0306069	0.0315159
UUC	0.0446067	0.0548902	0.0502762	0.0503892	0.0524929	0.0475661	0.0430363	0.039479	0.0352273	0.032925	0.0361442	0.0355873	0.0487429	0.0459067	0.041067	0.0468093	0.0400913	0.0429204	0.0416266	0.0419176	0.0408296	0.0401166	0.0403887	0.0396877	0.0407547	0.0466433	0.0464767	0.0471318	0.0474602	0.0446667	0.043497	0.045597	0.0450229	0.0426092	0.0436066	0.0440937	0.0437633	0.037601	0.0391647	0.0376032	0.0391415	0.0463256	0.0477389	0.046315	0.0478874	0.0477703	0.0491697	0.0468702	0.0464198
UUG	0.0314458	0.0359355	0.0348996	0.0443213	0.0377945	0.0373268	0.034548	0.0273251	0.0225324	0.0240197	0.0255435	0.0265944	0.0316076	0.0373678	0.0384653	0.037217	0.0382772	0.0366745	0.0379237	0.0374277	0.0387087	0.0350507	0.0349554	0.036007	0.0360809	0.0364532	0.0358106	0.0360259	0.0365195	0.0361854	0.0365738	0.0365747	0.0369162	0.03588	0.0375688	0.0343985	0.0325815	0.0431164	0.0418578	0.0438917	0.0428512	0.0417174	0.0407479	0.0441336	0.0432198	0.0378388	0.0376469	0.040697	0.0401246
UUU	0.042192	0.0505368	0.049049	0.059262	0.0540026	0.0479591	0.0420631	0.0423278	0.0369721	0.050624	0.038448	0.0398772	0.0667224	0.0501034	0.0439667	0.0476338	0.0417504	0.0475355	0.0470276	0.0491726	0.0436589	0.0450642	0.0453503	0.0434201	0.0438615	0.056429	0.05647	0.0557448	0.0570446	0.0528421	0.0525192	0.0527989	0.052475	0.0467614	0.0479673	0.0478942	0.0474263	0.0455374	0.0451195	0.0437143	0.0432695	0.0537566	0.0535413	0.053755	0.0540153	0.055966	0.0530031	0.0519738	0.0520375
[truncated: 50 more columns]

## Sheet: 2a
	16-5-dpc.WT.MILI	16-5-dpc.WT.MIWI2	16-5-dpc.WT.total	Control.1	Control.2	Control.3	TEX15.1	TEX15.2	TEX15.3	MILI-IP.Control.21	MILI-IP.Control.22	MILI-IP.Tex15-KO.23	MILI-IP.Tex15-KO.24	MIWI2-IP.Control.25	MIWI2-IP.Control.26	MIWI2-IP.Tex15-KO.27	MIWI2-IP.Tex15-KO.28	Total.Control.15	Total.Control.16	Total.Control.17	Total.Tex15-KO.18	Total.Tex15-KO.19	Total.Tex15-KO.20	SRR039427.MitoPLD-WT.E16-5	SRR039428.MitoPLD-KO.E16-5
AAA	0.0276603	0.0123238	0.0163048	0.0077493	0.00807128	0.0081725	0.00865968	0.00894336	0.00943308	0.00407885	0.00573286	0.00566818	0.00595041	0.00714262	0.00667399	0.00749728	0.00733718	0.00661118	0.00628724	0.00637292	0.00716443	0.00741695	0.00748225	0.0111642	0.0312456
AAC	0.0684085	0.00703818	0.0215376	0.00568404	0.00554037	0.00561503	0.00600855	0.00576747	0.00637911	0.00379213	0.00431778	0.00425952	0.00412936	0.00601393	0.006191	0.00554667	0.00555631	0.0045965	0.0043153	0.00438528	0.00502853	0.00514561	0.00508075	0.0069449	0.0201566
AAG	0.028721	0.0108906	0.0177254	0.0119511	0.0117979	0.012535	0.0132678	0.014088	0.0135475	0.00509326	0.00661405	0.00691542	0.00685671	0.00975002	0.00948324	0.0100727	0.00985379	0.00844788	0.00792067	0.00769414	0.0088014	0.00927783	0.0088084	0.0158952	0.0328458
AAU	0.00959849	0.00805158	0.00621262	0.00585577	0.00590086	0.00620667	0.00679358	0.00666846	0.0070065	0.00221213	0.0030118	0.00332071	0.00316969	0.00703088	0.00677467	0.00681549	0.00681951	0.00652115	0.0054318	0.00574208	0.00679649	0.00710551	0.0067631	0.00415869	0.0115662
ACA	0.00945062	0.0058935	0.00657972	0.00513494	0.0056092	0.00600225	0.00556093	0.00522729	0.00583788	0.00311764	0.00354849	0.00394359	0.00387173	0.0048101	0.00475773	0.00462837	0.0045487	0.00418369	0.00407497	0.00424589	0.00456159	0.00493872	0.00488541	0.00755112	0.0370849
ACC	0.00175344	0.00675168	0.00292613	0.00493073	0.00462009	0.00488292	0.00508597	0.00525987	0.00508868	0.00262021	0.00271639	0.00313104	0.0028339	0.00505279	0.00547056	0.0045122	0.00470194	0.00326804	0.00314086	0.0030161	0.00326614	0.00321416	0.00313451	0.00397683	0.0135033
ACG	0.000355112	0.00151784	0.000607713	0.00300309	0.0029155	0.00314991	0.0030766	0.00258072	0.00322804	0.00115721	0.00128637	0.0015408	0.00139337	0.00306637	0.00256468	0.00247882	0.00242529	0.00138862	0.00140109	0.00134468	0.00141169	0.00146189	0.00151158	0.00220908	0.00836585
ACU	0.00207711	0.0076241	0.0028345	0.00604557	0.00579094	0.00632241	0.00711247	0.0077383	0.00744398	0.00273547	0.00301967	0.00376849	0.00334276	0.00829969	0.00861162	0.00732229	0.00740118	0.00702026	0.00584854	0.00587094	0.00760969	0.00740365	0.00706027	0.00415869	0.0099941
AGA	0.0154444	0.00992704	0.0120469	0.0148324	0.0145633	0.0151694	0.0152506	0.0133099	0.0157073	0.00572601	0.00765835	0.00781685	0.0081751	0.00715307	0.00696712	0.00679879	0.00699839	0.00945356	0.00897556	0.00848361	0.00994026	0.0103138	0.0101876	0.0170713	0.0415205
AGC	0.0686483	0.00464987	0.020131	0.00471474	0.00475131	0.00488238	0.0048792	0.00513096	0.00498541	0.00292338	0.00329989	0.00297035	0.00285382	0.00314449	0.00313945	0.00256523	0.0026246	0.00454049	0.0034743	0.00405168	0.00381319	0.00428148	0.00422372	0.00597494	0.0175458
AGG	0.00726756	0.0046046	0.00613954	0.0103965	0.0108115	0.0114605	0.0118472	0.00983034	0.0119428	0.00451596	0.00606175	0.00752417	0.00857385	0.00764946	0.00734765	0.00602516	0.00629184	0.00728869	0.00706277	0.00617213	0.00810862	0.00718309	0.00730078	0.0125707	0.02681
AGU	0.0094285	0.00437566	0.00840286	0.00534524	0.00568542	0.00568547	0.00591408	0.00467766	0.0057723	0.00194385	0.00252313	0.00233599	0.00226565	0.00401918	0.00385811	0.0033051	0.00347751	0.00447577	0.00377625	0.00367724	0.00424176	0.00425119	0.00413338	0.00429449	0.0103871
AUA	0.00397143	0.00425149	0.00610693	0.00503527	0.00541726	0.00582297	0.00692473	0.00569986	0.00680106	0.00171358	0.00236402	0.00367137	0.00346829	0.00413374	0.00423783	0.00387652	0.00388322	0.00461144	0.00398769	0.00385959	0.00615405	0.00547035	0.00578206	0.00371736	0.0119592
AUC	0.00975451	0.00605841	0.00531707	0.00710723	0.00731121	0.0081725	0.00857922	0.00838882	0.0087748	0.00257161	0.0028779	0.00389915	0.00348858	0.00752967	0.0078253	0.00722391	0.00758173	0.00595525	0.00491304	0.00492363	0.00619382	0.00569571	0.00566914	0.00357914	0.00887117
AUG	0.00220286	0.00760534	0.00516247	0.00787251	0.00890891	0.0100953	0.00973038	0.00821682	0.00950736	0.00324934	0.00367826	0.0039355	0.00382006	0.00875187	0.00878595	0.00736713	0.00754774	0.00789152	0.00706247	0.00703327	0.00865511	0.00781225	0.00808965	0.00500013	0.0155526
AUU	0.00226689	0.00900354	0.00379975	0.00641705	0.00740758	0.00781205	0.00800512	0.00611638	0.00798901	0.00220752	0.00292511	0.00393094	0.00384336	0.00672392	0.00655049	0.00630633	0.00643152	0.00689828	0.00533377	0.00507383	0.00755017	0.00644014	0.00707414	0.00214118	0.00569889
CAA	0.0550167	0.00900871	0.0209523	0.00701101	0.00728521	0.00701031	0.0075151	0.00818354	0.00790094	0.0049476	0.00574486	0.00611934	0.00604061	0.00612412	0.00621641	0.00637676	0.00634709	0.0060764	0.00613819	0.00641956	0.00638099	0.00674271	0.00644335	0.00872235	0.0234132
CAC	0.00147284	0.0063753	0.00327524	0.00532717	0.00555188	0.00579783	0.005463	0.00578218	0.0055694	0.00531805	0.00519977	0.00525499	0.0048904	0.00636313	0.00659678	0.00584563	0.0058584	0.00429073	0.00442655	0.00441901	0.00445702	0.00451534	0.00440321	0.00519412	0.0124646
CAG	0.0381099	0.0120929	0.0212379	0.00981963	0.0106769	0.0101124	0.0102474	0.00937144	0.010308	0.00711412	0.00783587	0.0075071	0.00750632	0.00938034	0.00927557	0.0100736	0.0100671	0.00929383	0.00952444	0.00926254	0.00965242	0.00960405	0.00914955	0.0165305	0.0227675
CAU	0.00196767	0.00616188	0.00277659	0.00450505	0.00469217	0.00451423	0.00499755	0.00563715	0.00513921	0.00313072	0.00331869	0.00370153	0.00334502	0.00532288	0.00532068	0.00545991	0.00555005	0.00444009	0.00428195	0.0043563	0.00485694	0.00495498	0.00470434	0.0041005	0.00993796
CCA	0.00156366	0.00570595	0.00302395	0.00494656	0.00545458	0.00539141	0.0055945	0.00533519	0.00555657	0.00370204	0.00371614	0.00457972	0.00421937	0.0047899	0.0051143	0.00536298	0.0054283	0.00484212	0.0044602	0.00457712	0.00527077	0.00535841	0.00510254	0.00487889	0.0180792
CCC	0.0019374	0.00348514	0.00179334	0.0032274	0.00303902	0.00313085	0.00315983	0.0035297	0.00342255	0.00239268	0.00204152	0.0025417	0.00223371	0.0029446	0.00329111	0.00389031	0.00390532	0.00224784	0.00196303	0.00213836	0.00240566	0.00287649	0.00255246	0.00165135	0.00805705
CCG	0.00243455	0.00176359	0.00136497	0.00429556	0.00373501	0.00361419	0.00438815	0.00473581	0.0045549	0.00137116	0.00132492	0.00194678	0.00168106	0.00241233	0.00254833	0.00302193	0.00311725	0.00260547	0.0020351	0.00218237	0.00236144	0.00237663	0.00236267	0.00174107	0.00670953
CCU	0.000972191	0.00743267	0.00203845	0.00407206	0.00430664	0.00420354	0.00471535	0.00419003	0.00481561	0.00325034	0.00296006	0.00389665	0.00339726	0.00616282	0.00641323	0.00643249	0.00664814	0.00475375	0.00424415	0.00407197	0.00501463	0.00495054	0.00454426	0.00255099	0.00670953
CGA	0.00082316	0.00193367	0.00166067	0.00442953	0.00433859	0.00420435	0.00464389	0.00442089	0.00468304	0.0019284	0.00207954	0.00273094	0.00269259	0.00238224	0.00258281	0.00259881	0.00261731	0.00266231	0.00264345	0.00255444	0.00270102	0.00249707	0.00257821	0.00391621	0.0127734
CGC	0.00133662	0.00165106	0.000973691	0.00299924	0.00289999	0.00294806	0.00306605	0.00307395	0.00306807	0.00105429	0.00101883	0.00152226	0.00138209	0.00132843	0.00139799	0.00161643	0.00165515	0.0021993	0.00198777	0.00206221	0.00209724	0.00201199	0.00194624	0.00171198	0.00735521
CGG	0.000937262	0.00115115	0.000969755	0.00354387	0.00380264	0.00365651	0.0039542	0.0039788	0.00407782	0.00142823	0.00156725	0.00189248	0.00176618	0.00370755	0.00418765	0.00899426	0.00861456	0.00238102	0.00219015	0.00202979	0.00262954	0.00272317	0.00264716	0.00354035	0.0130822
CGU	0.000863911	0.00154952	0.00122892	0.00312103	0.00307093	0.00275715	0.00335985	0.00314261	0.00342952	0.000883579	0.000982818	0.00131316	0.00121034	0.00134396	0.00131414	0.00137265	0.00140205	0.00161639	0.00147132	0.00147063	0.00174209	0.00178367	0.00169821	0.00134824	0.00449173
CUA	0.00147517	0.0035317	0.00324713	0.00345536	0.00346311	0.00344776	0.0036277	0.00392345	0.00375121	0.00279503	0.00319279	0.00394021	0.00351	0.00316398	0.00318768	0.00353454	0.00357467	0.00298094	0.00285888	0.00280134	0.00322025	0.00317426	0.00311985	0.00257766	0.0101625
CUC	0.00210505	0.00690172	0.00368114	0.00793808	0.00770119	0.00783328	0.00795442	0.00890167	0.00851994	0.00542995	0.00506427	0.00571438	0.00501593	0.00753829	0.00819176	0.00781457	0.00816715	0.00739241	0.00639634	0.00695948	0.00731962	0.00709221	0.00715734	0.00323966	0.0103591
CUG	0.00886149	0.0103202	0.00983023	0.0123538	0.012059	0.0123206	0.012236	0.0124801	0.013132	0.00670342	0.00730785	0.00801065	0.00707337	0.0120871	0.0121499	0.010282	0.0105912	0.0116807	0.00998021	0.0100784	0.0118467	0.012076	0.0113561	0.00656904	0.014177
CUU	0.00410416	0.00709056	0.00517709	0.0054039	0.00616992	0.00566871	0.00596807	0.00576081	0.00600546	0.00472007	0.00476231	0.0058505	0.00485658	0.00734095	0.00750579	0.00681839	0.00677406	0.00728122	0.00592091	0.00615816	0.00651727	0.00654986	0.00650913	0.0023473	0.00544623
GAA	0.00410416	0.00943037	0.00897178	0.00904826	0.0087732	0.00895788	0.00911232	0.00995155	0.00978281	0.00591292	0.00706911	0.00643159	0.00727237	0.00743559	0.00690998	0.00656209	0.00668712	0.0082367	0.00740099	0.00772286	0.00859059	0.00871332	0.00881157	0.0132254	0.0233009
GAC	0.00107931	0.00489885	0.00353609	0.00544247	0.00524067	0.00535072	0.00517854	0.00498068	0.00541149	0.00498286	0.00490595	0.00458193	0.00468633	0.00549649	0.00553174	0.0050003	0.00504239	0.00413889	0.00365593	0.00391967	0.00400258	0.00431177	0.00400144	0.0064284	0.00889924
GAG	0.00190596	0.00822619	0.00587756	0.00796549	0.00866111	0.00864489	0.00827418	0.00808405	0.00893002	0.00505588	0.00572152	0.00483414	0.00531302	0.0066999	0.00631563	0.00650999	0.00666648	0.00595484	0.00586083	0.00603115	0.00632592	0.00661045	0.00627258	0.0123888	0.0193706
GAU	0.00226573	0.00822425	0.00439735	0.00589556	0.0059479	0.00584799	0.00564831	0.00527178	0.00590678	0.00287927	0.00329162	0.00337015	0.00340665	0.00758943	0.00711814	0.00623445	0.00659497	0.00618676	0.00490244	0.00507067	0.0053809	0.00536543	0.00503597	0.00448363	0.00822548
GCA	0.00543845	0.00364487	0.00350349	0.00413316	0.0039423	0.00442256	0.00432967	0.0044391	0.00461635	0.00154935	0.00167208	0.00191559	0.00190599	0.00312626	0.0030713	0.00332615	0.00329634	0.00265402	0.00246582	0.00251386	0.00298914	0.00291713	0.00287934	0.00495406	0.0184161
GCC	0.00189897	0.00383953	0.00185743	0.00450423	0.00369028	0.00409821	0.00474355	0.00453789	0.00462142	0.0014068	0.00131038	0.00169957	0.00152171	0.00564312	0.00577275	0.00531977	0.00586048	0.00731898	0.00600374	0.00531994	0.0076133	0.00709553	0.0063443	0.00189384	0.00699026
GCG	0.00639899	0.00117572	0.00361311	0.00243999	0.00225938	0.00230977	0.00245405	0.00259053	0.00270044	0.000538422	0.000579901	0.000709258	0.000640215	0.00163609	0.00167412	0.00177471	0.00187302	0.00129983	0.00122991	0.00122162	0.00154018	0.00153688	0.00149653	0.00193022	0.0119031
GCU	0.000968698	0.00546084	0.00247021	0.00348317	0.00376617	0.00387013	0.00367874	0.00366002	0.00400195	0.002093	0.00213648	0.00223593	0.00203978	0.0060097	0.00607737	0.00624516	0.00644132	0.00379661	0.00303437	0.00333205	0.00365605	0.00386179	0.00350101	0.00312084	0.00878695
GGA	0.00149496	0.00281902	0.003047	0.00401015	0.00404823	0.00429899	0.00379259	0.00414764	0.00428056	0.00196752	0.00228453	0.00197827	0.00241842	0.00410026	0.00256355	0.00219275	0.00237442	0.00243703	0.00223302	0.00236155	0.00240261	0.00246899	0.00240625	0.00482554	0.01224
GGC	0.00247996	0.00136327	0.0020913	0.00215458	0.00215543	0.00214172	0.00204501	0.0022756	0.0022354	0.00142063	0.00141041	0.00118529	0.00131238	0.00121711	0.00115358	0.00105971	0.00112686	0.00176948	0.00133379	0.00157419	0.00146426	0.00168208	0.00172673	0.00263344	0.00539008
GGG	0.00495526	0.00120095	0.00243648	0.00342715	0.0034269	0.00349076	0.00370331	0.00420825	0.00400623	0.00114226	0.00132198	0.00115394	0.00126183	0.00246742	0.00238663	0.00340402	0.00365848	0.0027316	0.00216157	0.00231833	0.00274941	0.00298547	0.0025378	0.00348457	0.0162825
GGU	0.00675993	0.00361513	0.00426973	0.00471332	0.00394611	0.00458088	0.00469701	0.00515163	0.0050041	0.000818037	0.000928135	0.000879951	0.000920204	0.00232474	0.00219693	0.00206623	0.0022658	0.00243703	0.00178094	0.00202136	0.00233224	0.00251702	0.00235316	0.00236427	0.00760787
GUA	0.00344866	0.00355821	0.00302002	0.00465547	0.00404375	0.00452302	0.00439455	0.00435047	0.00481371	0.00149789	0.00178865	0.00173812	0.00179681	0.00410775	0.00421145	0.00315716	0.00338953	0.00338131	0.00285566	0.00303191	0.00301946	0.00316539	0.00294194	0.00318874	0.0108644
GUC	0.0049343	0.00451794	0.00349562	0.00423405	0.00366289	0.00411011	0.00445286	0.00445171	0.00434234	0.00116083	0.00116754	0.0015614	0.0014597	0.00440666	0.00447641	0.0047037	0.00493482	0.00367131	0.00302545	0.00295365	0.00358653	0.00333312	0.00308736	0.00205146	0.00446366
GUG	0.00172782	0.00726065	0.00423207	0.00856412	0.00832326	0.00798105	0.00764557	0.00677565	0.00825891	0.00328411	0.00378736	0.00324493	0.00332867	0.00764268	0.00734069	0.00651907	0.00688935	0.00469442	0.00412045	0.00421506	0.00420143	0.00452901	0.00419876	0.00424599	0.0141209
GUU	0.00158927	0.00790865	0.00322521	0.00589535	0.00593281	0.0061388	0.00650757	0.00566973	0.00662446	0.0019137	0.0023164	0.00251242	0.00231169	0.00825858	0.00803249	0.00710084	0.00773621	0.006673	0.00580858	0.00587673	0.00666689	0.00658127	0.00577651	0.00219453	0.0067376
UAA	0.0479715	0.103637	0.080045	0.0615236	0.0602089	0.0581635	0.0599679	0.0603349	0.0603017	0.0762926	0.0907261	0.0977911	0.0981098	0.0747087	0.072805	0.0807008	0.0786591	0.0869635	0.0888799	0.0899181	0.0869518	0.0889613	0.092425	0.0769734	0.0281295
UAC	0.0125383	0.0467282	0.0402361	0.0336343	0.033296	0.033977	0.0306831	0.0331622	0.0304961	0.0569963	0.0562224	0.05759	0.0571255	0.0458958	0.0468834	0.0469453	0.0455248	0.0359829	0.0400362	0.0405313	0.0368698	0.038097	0.0384295	0.0509422	0.0199601
UAG	0.04266	0.0682884	0.0666652	0.066729	0.0671791	0.0648323	0.0622326	0.0641456	0.0604434	0.0738237	0.0801293	0.0712497	0.0745912	0.0621244	0.0604652	0.0643448	0.0626042	0.0731545	0.0780987	0.075168	0.0766581	0.0747299	0.0756002	0.0851405	0.0277926
UAU	0.00696601	0.0511873	0.0349871	0.0372393	0.0376089	0.0364798	0.0382161	0.0397894	0.0378538	0.0436249	0.0484943	0.046452	0.0457792	0.0515563	0.0503914	0.0560795	0.05482	0.0468156	0.046884	0.0470953	0.0465103	0.0466729	0.0480636	0.0330513	0.0111732
UCA	0.00417751	0.0238902	0.0197285	0.0255549	0.0265605	0.0272557	0.0256854	0.0257539	0.0253935	0.0285143	0.0277556	0.0284114	0.028379	0.0273334	0.0297033	0.0270578	0.0265158	0.0278458	0.0291081	0.029888	0.0276101	0.0283274	0.0300827	0.0344505	0.0243115
UCC	0.0454031	0.029719	0.0234883	0.0348766	0.0311669	0.032152	0.0339328	0.0376903	0.0326717	0.04297	0.0355039	0.0420595	0.0404694	0.0369333	0.0403513	0.036182	0.0365502	0.0355091	0.0340916	0.0363737	0.0330263	0.0329625	0.032048	0.0255026	0.0119592
UCG	0.00386431	0.00588573	0.00311277	0.0146115	0.0118082	0.0131384	0.0143353	0.0173273	0.0137282	0.00767198	0.00692707	0.00755434	0.00765665	0.010085	0.0107938	0.0106557	0.0106973	0.00855326	0.00894944	0.00915476	0.00811835	0.00827147	0.00827112	0.00723589	0.00575503
UCU	0.0101678	0.0349911	0.0223999	0.037588	0.0380337	0.0390177	0.0386687	0.0363402	0.0381728	0.0451581	0.0398399	0.043078	0.0411027	0.0560211	0.0582584	0.0550469	0.056721	0.0396646	0.0407855	0.0397366	0.0395116	0.0388902	0.0374192	0.0332477	0.0184161
UGA	0.255067	0.0748409	0.143741	0.0936748	0.0915132	0.0903647	0.0872157	0.0915242	0.0869997	0.14135	0.114684	0.105132	0.11074	0.0704825	0.0655017	0.068456	0.0663663	0.0895437	0.0937405	0.094174	0.0877381	0.0868983	0.0884889	0.142218	0.0608068
UGC	0.00473521	0.0394172	0.0357522	0.0439133	0.0452595	0.0446376	0.0407407	0.0426598	0.0405591	0.0666733	0.0614785	0.0625224	0.0625194	0.0387793	0.04043	0.0409361	0.0407891	0.0401239	0.043662	0.0438381	0.0385666	0.0388012	0.0392715	0.0522904	0.0193987
UGG	0.0312789	0.0481342	0.0627659	0.0748959	0.0768989	0.0761555	0.0711815	0.0722016	0.0695922	0.0763111	0.0781697	0.0690923	0.0725164	0.0510969	0.0494717	0.0455447	0.0453092	0.0684783	0.072119	0.0719572	0.066376	0.0645702	0.0662439	0.0832248	0.0365795
UGU	0.0444914	0.0484466	0.0580566	0.0669371	0.0651457	0.0641779	0.0624389	0.0586808	0.0607759	0.053483	0.0560178	0.048592	0.0499591	0.0551053	0.0543904	0.0514366	0.0525669	0.0573847	0.0588459	0.0580013	0.0555784	0.0555713	0.0540074	0.0472297	0.0206058
UUA	0.00638968	0.0289598	0.023101	0.0236675	0.0242112	0.0240021	0.0274174	0.0245769	0.0263773	0.0253985	0.0282364	0.028299	0.027576	0.027502	0.0272015	0.0327023	0.0323559	0.0279645	0.0288917	0.028274	0.0320668	0.0317082	0.0330718	0.0179151	0.00990988
UUC	0.0327017	0.0383177	0.0327985	0.0334861	0.0339749	0.0329417	0.0334305	0.0342528	0.032684	0.0491848	0.0434832	0.0470104	0.0446364	0.0457408	0.0478576	0.0446876	0.0448637	0.0379329	0.0392839	0.0388459	0.0370339	0.0369754	0.0371438	0.0223357	0.0128014
UUG	0.0055246	0.0458022	0.0372976	0.0413265	0.043345	0.0412575	0.0423101	0.0398486	0.0421022	0.0364071	0.0375509	0.0376563	0.0378851	0.040577	0.040743	0.0427664	0.0428399	0.044147	0.0433055	0.0433071	0.0414342	0.0421882	0.0423501	0.0207595	0.010724
UUU	0.00362214	0.037887	0.0307129	0.0312503	0.0326197	0.0320806	0.0332983	0.0310737	0.0329322	0.0326892	0.0333356	0.0323223	0.0305013	0.045232	0.045386	0.0434442	0.0441809	0.0426572	0.0419155	0.0407632	0.0416578	0.0420002	0.0402506	0.0130411	0.00898346

## Sheet: 2b
	16-5-dpc.WT.MILI	16-5-dpc.WT.MIWI2	16-5-dpc.WT.total	Control.1	Control.2	Control.3	TEX15.1	TEX15.2	TEX15.3	MILI-IP.Control.21	MILI-IP.Control.22	MILI-IP.Tex15-KO.23	MILI-IP.Tex15-KO.24	MIWI2-IP.Control.25	MIWI2-IP.Control.26	MIWI2-IP.Tex15-KO.27	MIWI2-IP.Tex15-KO.28	Total.Control.15	Total.Control.16	Total.Control.17	Total.Tex15-KO.18	Total.Tex15-KO.19	Total.Tex15-KO.20	SRR039427.MitoPLD-WT.E16-5	SRR039428.MitoPLD-KO.E16-5
AAA	0.0411208	0.00823282	0.0197946	0.00684936	0.00693262	0.00700756	0.00740245	0.00790212	0.00828875	0.0033447	0.00464901	0.00434285	0.00456955	0.00426307	0.00422702	0.00465218	0.00445714	0.00516976	0.00447734	0.00455429	0.00542142	0.00574504	0.00562787	0.0093266	0.0308313
AAC	0.0997783	0.00477663	0.0297045	0.00446602	0.00465792	0.00460421	0.00466682	0.00451684	0.00496038	0.00332937	0.00372192	0.0036357	0.0035421	0.00427132	0.00458414	0.00407326	0.00418196	0.00341165	0.00326019	0.00325347	0.00338335	0.0034814	0.00351051	0.0058987	0.0216674
AAG	0.0321568	0.00780397	0.0188659	0.0115212	0.0107612	0.012088	0.0127503	0.0140374	0.0129894	0.00421833	0.00542975	0.00507547	0.0052143	0.00680232	0.00683011	0.00713536	0.00696875	0.00704758	0.00605453	0.00605221	0.00716486	0.00806536	0.00728084	0.0134072	0.033275
AAU	0.00293606	0.00393348	0.00331194	0.00419519	0.00439116	0.0047222	0.00477728	0.00462271	0.00494872	0.00180099	0.00241903	0.00252511	0.00240594	0.0037393	0.00378209	0.00381433	0.00382041	0.00409043	0.00317799	0.00336634	0.00380914	0.00406841	0.0039374	0.00318362	0.0122999
ACA	0.00615546	0.00355915	0.00558968	0.00365291	0.00405546	0.00432918	0.0040068	0.00402103	0.00416756	0.00253494	0.00265666	0.00277531	0.00281783	0.00306173	0.00323737	0.00345783	0.00342667	0.00304135	0.0026996	0.00297622	0.00319786	0.00360582	0.00336975	0.00564641	0.038814
ACC	0.00185053	0.00285895	0.00192603	0.00378848	0.00350998	0.00374115	0.00408053	0.00435803	0.00416832	0.00216645	0.00229402	0.00237614	0.00217064	0.00327711	0.00367647	0.0032204	0.00330301	0.00246386	0.00229429	0.00221069	0.00248072	0.00245398	0.00246334	0.00313957	0.0127072
ACG	0.000409065	0.000919468	0.000567761	0.00195643	0.00198518	0.00194163	0.00219685	0.00205349	0.00235996	0.000786682	0.000823239	0.000962486	0.000859494	0.00125339	0.00124377	0.00141609	0.00140184	0.000981334	0.000847777	0.000903334	0.000940107	0.00112228	0.00108663	0.00168592	0.00904166
ACU	0.00221002	0.00354946	0.00258591	0.00398126	0.0040236	0.00444611	0.00418023	0.00494662	0.00463023	0.00214556	0.00231669	0.00239219	0.0022131	0.00464875	0.0050635	0.00384606	0.00398646	0.00444429	0.00311229	0.00353482	0.00361053	0.00376535	0.00376178	0.00277115	0.00948968
AGA	0.0078661	0.00501044	0.00909507	0.00922058	0.00976643	0.00972242	0.0101384	0.0096794	0.0104673	0.0044591	0.00590941	0.00564735	0.00600186	0.0039923	0.00402454	0.00385868	0.00393935	0.00666281	0.00584634	0.00585388	0.00728243	0.0076576	0.00740516	0.0139879	0.0400766
AGC	0.103979	0.00317392	0.0280615	0.00433325	0.00424574	0.0044811	0.00426059	0.00466097	0.0043733	0.00259054	0.0029406	0.00260815	0.00247923	0.00250266	0.0026451	0.00221334	0.00223917	0.00498823	0.00335468	0.0041564	0.00390891	0.0045544	0.00450703	0.00526198	0.0177982
AGG	0.00522399	0.00282867	0.00486198	0.00752814	0.00809079	0.00857196	0.00889758	0.00735232	0.00903419	0.00337217	0.00463281	0.00578369	0.00762592	0.00453076	0.00439274	0.00409509	0.00426243	0.00536379	0.00509946	0.004367	0.00660042	0.00537732	0.00579757	0.0102476	0.0261882
AGU	0.0136479	0.00266876	0.0104014	0.00396914	0.0042083	0.00410216	0.00414294	0.00389524	0.0042456	0.00151237	0.00196967	0.00166535	0.00164597	0.00228393	0.00219141	0.00184491	0.0018996	0.00337547	0.00238928	0.00264907	0.00291681	0.00310074	0.00308822	0.00328373	0.00989696
AUA	0.00546837	0.00240104	0.00603351	0.0036044	0.00397329	0.00421546	0.00472923	0.00410436	0.00480379	0.0012256	0.0016642	0.00229866	0.00225205	0.00246994	0.0026025	0.00229112	0.00232161	0.00293743	0.00240773	0.00236977	0.00345408	0.00278968	0.00322175	0.00256692	0.0112003
AUC	0.0145617	0.00341136	0.00633246	0.00564074	0.00555853	0.00625545	0.00667063	0.00696028	0.00661595	0.00197909	0.00218082	0.0028072	0.00247923	0.00443054	0.00482105	0.00460374	0.00474018	0.00384181	0.00280517	0.00299584	0.00359648	0.00329599	0.00351314	0.00248282	0.00912312
AUG	0.00239418	0.00413942	0.00385625	0.00490942	0.00569803	0.00594927	0.00601006	0.0049875	0.00601823	0.00250461	0.0025913	0.00254651	0.00250654	0.00393124	0.0040543	0.00373177	0.00376466	0.00379905	0.00296808	0.00314102	0.00391828	0.00404746	0.00422485	0.0037002	0.0161284
AUU	0.00311669	0.00790937	0.00341243	0.00451639	0.00523651	0.00541009	0.00532629	0.00440521	0.00573242	0.0015464	0.00195081	0.0023678	0.00223258	0.00395237	0.004026	0.00396273	0.00409441	0.00507965	0.0032971	0.00333853	0.00509025	0.00457103	0.00487209	0.00148569	0.00582414
CAA	0.082957	0.00570216	0.027595	0.00648401	0.00657771	0.00656291	0.00663805	0.00724645	0.00722634	0.00440265	0.00509169	0.00528094	0.00522647	0.00432027	0.00451616	0.00486028	0.0047814	0.00487313	0.0049267	0.00504787	0.00494926	0.0052067	0.00486946	0.00754858	0.0246813
CAC	0.00153886	0.00455615	0.00316372	0.00404811	0.00431008	0.00439234	0.00398471	0.00460123	0.00419746	0.00497283	0.00481766	0.00457978	0.00434264	0.0054232	0.00587168	0.00472143	0.00479592	0.00388061	0.00364975	0.00392085	0.00364848	0.00371423	0.00372297	0.00450512	0.0130738
CAG	0.0362404	0.00986702	0.0157658	0.00911393	0.00980472	0.00953295	0.00957666	0.00839531	0.00960758	0.00633136	0.00692721	0.00651288	0.00658792	0.00791272	0.0082008	0.00927434	0.0093881	0.00862285	0.00859392	0.00821383	0.00894577	0.00874415	0.00837734	0.0144284	0.0233373
CAU	0.00234283	0.00405099	0.0027693	0.00433045	0.00423826	0.00422143	0.00467759	0.00573646	0.00479138	0.00268237	0.00288724	0.00315114	0.00286165	0.00390986	0.00400383	0.00396614	0.0039472	0.00381944	0.00350972	0.00372538	0.00406302	0.00416265	0.00386242	0.0033438	0.0098155
CCA	0.00198158	0.00338108	0.00297698	0.00354937	0.00393631	0.00389819	0.00398968	0.00392354	0.00404467	0.00293375	0.00284913	0.00360616	0.00334711	0.00320471	0.0035691	0.00407019	0.00407361	0.00331431	0.0029826	0.00315083	0.00329201	0.00341795	0.00322964	0.00375627	0.0180833
CCC	0.00268814	0.00199036	0.00206672	0.00342064	0.00297843	0.00323569	0.00331944	0.00378937	0.00365067	0.00220823	0.00187935	0.00233505	0.00206949	0.00285742	0.00338121	0.00511648	0.00504323	0.00223826	0.00177529	0.00201522	0.00249711	0.00338161	0.00274158	0.00156978	0.00887875
CCG	0.00356471	0.000995788	0.00178702	0.00413176	0.00345668	0.00354421	0.00431582	0.00528363	0.00461882	0.00110142	0.00103743	0.00132163	0.00116483	0.00194771	0.00217303	0.00287004	0.00291241	0.0027651	0.00171893	0.00217512	0.00224932	0.00240901	0.002341	0.00142562	0.007942
CCU	0.00121126	0.00387776	0.00200559	0.00262806	0.00292535	0.00277375	0.00277899	0.00282971	0.00292981	0.00286821	0.00258234	0.00296622	0.00270289	0.00391862	0.00432856	0.00402754	0.00409441	0.003386	0.00270969	0.00289688	0.003307	0.00332371	0.00321715	0.00195822	0.00737181
CGA	0.000995215	0.00164632	0.00151068	0.00344676	0.00331154	0.00322758	0.00376764	0.00395237	0.00386781	0.00128912	0.00139245	0.00173085	0.00178822	0.00211595	0.00241899	0.00287243	0.00291673	0.00208501	0.00182746	0.00176905	0.00207976	0.00191194	0.00190358	0.00285124	0.0121777
CGC	0.0019072	0.00100427	0.00110119	0.00177173	0.00183147	0.00172101	0.00194886	0.00191617	0.0020293	0.000914229	0.000860018	0.00106629	0.000991204	0.000873895	0.000985858	0.00118923	0.00124324	0.00105105	0.000896748	0.000927869	0.0011626	0.00117032	0.00116557	0.00150972	0.007942
CGG	0.0011847	0.000966714	0.00104676	0.00365478	0.00373517	0.00361612	0.00415344	0.00434284	0.00432744	0.00109283	0.00118607	0.00136978	0.00125841	0.00503031	0.00602281	0.0150874	0.0144239	0.0023481	0.0019884	0.00188355	0.00262359	0.00264061	0.00262055	0.00319563	0.0142141
CGU	0.00112803	0.000931583	0.00135743	0.00236998	0.00234331	0.0021025	0.00241971	0.00249952	0.00259687	0.000650373	0.000711758	0.000835353	0.00076132	0.000805365	0.00083035	0.000822839	0.000836941	0.00103001	0.000870171	0.000894337	0.00110874	0.00120235	0.0011215	0.00118935	0.00586486
CUA	0.00188418	0.00300917	0.00354893	0.00354097	0.00326738	0.00339208	0.00381321	0.00429671	0.00394256	0.0022175	0.00250192	0.00313894	0.00285407	0.00266497	0.00278018	0.00365331	0.00378429	0.00265263	0.00237107	0.00244378	0.0029763	0.00285928	0.00278105	0.00245479	0.0108337
CUC	0.00275898	0.00411762	0.00372478	0.00671006	0.00627651	0.00663588	0.00680347	0.00816837	0.00778807	0.00470324	0.00430009	0.00438458	0.00395238	0.00582562	0.00640356	0.00574589	0.00597949	0.00581302	0.0042379	0.0048659	0.00492444	0.0048981	0.00505232	0.00250284	0.0114446
CUG	0.00589692	0.00650654	0.00719583	0.00943638	0.00939852	0.00945636	0.00951867	0.00999439	0.0100677	0.0053681	0.00583394	0.00612442	0.00541876	0.00954174	0.0099289	0.00791897	0.00803455	0.00825452	0.00664046	0.00709826	0.00812323	0.00869733	0.00832275	0.00502971	0.0143363
CUU	0.00165574	0.00436838	0.00301634	0.00420452	0.00465751	0.00433751	0.00459695	0.00469033	0.00483217	0.00390156	0.00388504	0.00436468	0.00363108	0.00586169	0.00612814	0.00573258	0.00568861	0.00546245	0.00404029	0.0044222	0.00478063	0.00474719	0.00456886	0.00154576	0.00517248
GAA	0.00582077	0.00761741	0.00930023	0.00872712	0.00837572	0.00852566	0.00906024	0.00952426	0.00958984	0.0056264	0.00660859	0.00578797	0.00650219	0.00591322	0.00544979	0.00523963	0.00540478	0.00759547	0.00659445	0.00687458	0.00766138	0.0080863	0.00767156	0.0120657	0.0245184
GAC	0.00139188	0.00313879	0.00352883	0.00484723	0.00467063	0.00474205	0.00443098	0.00453728	0.00472828	0.00462995	0.00467779	0.00437067	0.00451546	0.00409149	0.00419814	0.00374951	0.00376348	0.00380234	0.00318759	0.00354504	0.00351123	0.00403576	0.00368745	0.00604687	0.00961186
GAG	0.00241189	0.0049426	0.00601174	0.00716901	0.0076939	0.00785996	0.00733507	0.00711908	0.00800193	0.00463483	0.00520127	0.00420138	0.0046066	0.0051702	0.0051201	0.00518982	0.00521557	0.00461267	0.00447365	0.00443447	0.00465791	0.00486176	0.00473594	0.0109645	0.0195903
GAU	0.00314325	0.00516308	0.00460406	0.00523808	0.00527906	0.00511053	0.00518379	0.00494505	0.00547017	0.00263991	0.00301587	0.00312246	0.00316996	0.00658616	0.00624017	0.00529694	0.005784	0.00584131	0.00423987	0.00469823	0.00513054	0.00517097	0.00515493	0.0036081	0.00863438
GCA	0.00700015	0.00180623	0.00363769	0.00350055	0.00304484	0.00376953	0.0034658	0.00424063	0.00402947	0.00125694	0.00129584	0.00138134	0.00140202	0.00177149	0.00184451	0.00186435	0.00187134	0.00218104	0.00165495	0.00185942	0.00214206	0.00215524	0.00211802	0.00361611	0.0191423
GCC	0.00267929	0.00151185	0.00206839	0.00364078	0.00285911	0.00329842	0.00345255	0.00395342	0.00374568	0.00111086	0.00102562	0.00107678	0.00100527	0.00238672	0.00265794	0.00212771	0.00224663	0.00433576	0.0022655	0.00313447	0.00359508	0.00399449	0.00473002	0.00156177	0.00826783
GCG	0.00959975	0.000705047	0.00515758	0.00174592	0.00165614	0.00168793	0.00180387	0.00219186	0.00205033	0.000384158	0.000382272	0.000399163	0.000390802	0.000773676	0.000837936	0.000826591	0.000917808	0.00076231	0.000587414	0.000627713	0.000754146	0.000805674	0.000789323	0.00187813	0.0132367
GCU	0.00102886	0.00268814	0.00181466	0.00250275	0.00276124	0.00282133	0.00255641	0.00262845	0.00298074	0.00167463	0.0017046	0.00156754	0.00143745	0.00375837	0.00381944	0.00306995	0.00332499	0.00339521	0.00207674	0.00251576	0.00261047	0.00300157	0.00284748	0.00201429	0.00932676
GGA	0.00198866	0.00190799	0.0029753	0.00375956	0.00370751	0.00391718	0.00349093	0.00383759	0.0040467	0.00173343	0.00202475	0.00171865	0.0021912	0.00164036	0.00159126	0.00138197	0.00150979	0.002233	0.00188233	0.00204344	0.00208163	0.00210781	0.00210091	0.00465329	0.0135625
GGC	0.00363909	0.00109149	0.00258926	0.00213615	0.00206815	0.00205812	0.00193174	0.00236324	0.0021864	0.00135416	0.00133452	0.00104703	0.00115375	0.00099756	0.000960475	0.000818404	0.00084754	0.00195741	0.00127105	0.00163492	0.00139541	0.00170066	0.0019266	0.00254689	0.00562049
GGG	0.00660348	0.000788635	0.00275925	0.00263365	0.00267027	0.00271529	0.00276657	0.00323747	0.00318572	0.000979098	0.00111328	0.000877944	0.000960373	0.00175062	0.00176719	0.00204755	0.00250101	0.0016509	0.00117778	0.00142718	0.00150548	0.00175179	0.00164113	0.00331577	0.0164135
GGU	0.0101186	0.00325993	0.00563239	0.00524741	0.00386558	0.00490634	0.00519815	0.00625482	0.00565691	0.000722655	0.000826669	0.000725342	0.000754289	0.00167488	0.0016467	0.00166171	0.00182894	0.00250924	0.00150828	0.00193589	0.00220295	0.00260058	0.00245348	0.00203431	0.0082271
GUA	0.00462191	0.00168872	0.00319638	0.00366908	0.00301092	0.00331954	0.00355003	0.00356138	0.00411562	0.00112922	0.0013189	0.00114227	0.00122379	0.001873	0.00179345	0.00169583	0.00171785	0.00198569	0.00152477	0.00168399	0.00186288	0.00206592	0.00195094	0.00220651	0.0095304
GUC	0.00729943	0.00272449	0.0044483	0.00351765	0.00301115	0.00348106	0.00381238	0.00389786	0.00372364	0.00100302	0.000981217	0.00112451	0.00110939	0.00286695	0.00283825	0.0030969	0.00325944	0.00229219	0.00170564	0.00186842	0.00211489	0.00198708	0.00208644	0.00162184	0.0050503
GUG	0.00207366	0.00336533	0.00406979	0.00682822	0.00649893	0.00606427	0.00605728	0.00589946	0.00686882	0.00264749	0.00296595	0.00230723	0.00247815	0.00482343	0.00467984	0.0039716	0.00420551	0.00367211	0.00287727	0.00320931	0.00339553	0.00402159	0.00356708	0.00351199	0.0155989
GUU	0.0018098	0.00507101	0.00284551	0.00369489	0.00378542	0.00386213	0.00390434	0.00370918	0.00415717	0.00146182	0.0017187	0.00158702	0.00149695	0.00506483	0.00489953	0.00420392	0.00451681	0.00451203	0.00351661	0.00386278	0.00432955	0.0043887	0.00396174	0.00162184	0.00712744
UAA	0.0712942	0.12267	0.0881822	0.0696444	0.0674476	0.0666575	0.0689717	0.0669465	0.068844	0.0750274	0.090052	0.10079	0.100658	0.0835016	0.0807666	0.0902138	0.085596	0.100282	0.100891	0.102913	0.101965	0.105006	0.10884	0.0831264	0.0274508
UAC	0.0174198	0.0529221	0.0320274	0.0347636	0.0347391	0.0355552	0.0327923	0.0348182	0.0326675	0.056712	0.0567884	0.0600793	0.0593708	0.0525491	0.0533531	0.0548993	0.0539132	0.0397973	0.0444939	0.0429834	0.0413286	0.0411368	0.0414855	0.053669	0.0192644
UAG	0.0522789	0.0827812	0.0721534	0.0751888	0.0753871	0.0737527	0.0703757	0.0710472	0.0680102	0.0742037	0.0819639	0.0730117	0.0744607	0.0763342	0.0747178	0.0734152	0.0719321	0.0768045	0.0831397	0.0815041	0.0792725	0.0796145	0.0792782	0.0916121	0.0259031
UAU	0.0100814	0.0610435	0.036799	0.0418614	0.0421414	0.041302	0.0436094	0.0449331	0.0429638	0.0445049	0.0504958	0.0500856	0.0490285	0.0628666	0.0611048	0.0667414	0.0654042	0.0536748	0.0535699	0.0527426	0.0544503	0.0541477	0.0551197	0.0348716	0.0106708
UCA	0.00453159	0.0221654	0.0182571	0.0248586	0.0257571	0.0258552	0.025782	0.0256938	0.0254706	0.0272655	0.0271156	0.0280788	0.0281394	0.0236019	0.0248443	0.0268825	0.0266773	0.0269933	0.0283064	0.0287766	0.0281667	0.028963	0.031002	0.0336502	0.02293
UCC	0.0377155	0.0333674	0.0242806	0.0360714	0.0336509	0.0345396	0.0360896	0.0382606	0.0343694	0.0440412	0.0376035	0.0455756	0.0436092	0.0432635	0.0474478	0.0422517	0.0427169	0.0415357	0.0397057	0.0414814	0.0381762	0.0375254	0.0360214	0.0267904	0.0115668
UCG	0.00571452	0.00519821	0.00341662	0.0173246	0.0132202	0.0153516	0.0173795	0.021634	0.0166041	0.00774095	0.00709986	0.0078572	0.00814653	0.00884845	0.00940781	0.00864902	0.00877178	0.00808088	0.0085073	0.00875771	0.00762906	0.0078467	0.00753935	0.00738839	0.00643506
UCU	0.0147936	0.0349689	0.0251506	0.0362801	0.0373898	0.0370611	0.0378725	0.0358224	0.0372009	0.0467365	0.0423436	0.0458014	0.0437547	0.0536147	0.0553289	0.0519791	0.0537361	0.0373295	0.0387711	0.0381772	0.0388994	0.0380632	0.0363312	0.0341148	0.0182462
UGA	0.053963	0.0954079	0.110633	0.102553	0.100763	0.100593	0.0968431	0.0958637	0.0958734	0.154537	0.118207	0.108792	0.114186	0.0857427	0.0773393	0.0790075	0.0775952	0.0999461	0.105515	0.103784	0.100821	0.0973301	0.09763	0.152053	0.0574675
UGC	0.00495483	0.0460982	0.0384646	0.0480323	0.0494372	0.0491705	0.0453062	0.0479499	0.0451441	0.0693338	0.0656295	0.0660327	0.0659309	0.0479851	0.0499412	0.0468619	0.0474265	0.0455294	0.049203	0.049429	0.0446614	0.0446884	0.0444908	0.0561238	0.0198346
UGG	0.0296369	0.0571657	0.0596886	0.0823174	0.0842224	0.0837218	0.0808824	0.0779776	0.0782841	0.0761019	0.0799046	0.0724989	0.0753753	0.0604304	0.0586835	0.055413	0.0556346	0.0780562	0.0818573	0.0793805	0.0786017	0.0749006	0.0765518	0.0877797	0.0276137
UGU	0.0662863	0.0582754	0.0648948	0.071548	0.0706915	0.0693854	0.0662018	0.0625434	0.0649577	0.0555445	0.0596882	0.0528451	0.0543407	0.0612487	0.0595932	0.0538383	0.0555455	0.0576291	0.06215	0.0608775	0.0575451	0.0566571	0.0560899	0.0520551	0.021423
UUA	0.00866121	0.0293031	0.0235504	0.0239407	0.0251274	0.0246012	0.0260059	0.0229789	0.0252228	0.0258703	0.0293391	0.0297497	0.0287912	0.0283215	0.0278345	0.0328791	0.0323031	0.0289454	0.0299013	0.0289418	0.0306708	0.0304875	0.0315505	0.0186852	0.00818637
UUC	0.0487762	0.0423561	0.0396252	0.0352132	0.035882	0.0348477	0.0352283	0.0350923	0.0341624	0.0518514	0.0469608	0.0500807	0.0477533	0.0480565	0.0500462	0.0457904	0.0466312	0.0387574	0.0408099	0.0398788	0.0383041	0.0381611	0.0377487	0.0231663	0.0108337
UUG	0.00526295	0.0448916	0.0337743	0.0437755	0.0462036	0.0434854	0.0450609	0.0414603	0.0450389	0.0369275	0.0389952	0.0395753	0.0398058	0.0433111	0.0431359	0.0434917	0.0441396	0.0454078	0.045364	0.0450477	0.0436173	0.0436635	0.0436666	0.0212481	0.00985623
UUU	0.00458826	0.0397661	0.0294298	0.0307948	0.032837	0.0317419	0.0330588	0.0309072	0.0323259	0.0334578	0.0347233	0.03413	0.0322765	0.0435562	0.0431651	0.0412978	0.0423095	0.0395974	0.0404398	0.0387951	0.039433	0.0388842	0.0376652	0.0135073	0.00932676

## Sheet: 2c
	gene_exon_antisense	gene_exon_sense	gene_intron_antisense	gene_intron_sense	none	repeat_antisense	repeat_sense
MILI-IP.Control.21	0.0240639	0.0950521	0.0575723	0.0822064	0.298469	0.236512	0.206123
MILI-IP.Control.22	0.0198923	0.0758858	0.0535926	0.075643	0.299714	0.224045	0.251228
MILI-IP.Tex15-KO.23	0.0102937	0.0454951	0.0291938	0.0367815	0.179943	0.281763	0.41653
MILI-IP.Tex15-KO.24	0.0127975	0.0573941	0.0328714	0.0431588	0.190527	0.255861	0.40739
MIWI2-IP.Control.25	0.00815942	0.0165201	0.0219971	0.0307388	0.142924	0.47252	0.307141
MIWI2-IP.Control.26	0.0072753	0.0143329	0.0204606	0.0278576	0.138233	0.48341	0.308431
MIWI2-IP.Tex15-KO.27	0.00256867	0.00564669	0.0106394	0.0129755	0.0744703	0.494315	0.399384
MIWI2-IP.Tex15-KO.28	0.00311913	0.00656787	0.0110344	0.0144361	0.0763062	0.504707	0.38383
Total.Control.15	0.00609507	0.0645842	0.0180317	0.0484116	0.109342	0.404253	0.349283
Total.Control.16	0.00728359	0.0440391	0.0219271	0.0395857	0.131064	0.406745	0.349355
Total.Control.17	0.00858163	0.0684768	0.0243623	0.0514874	0.135625	0.378919	0.332547
Total.Tex15-KO.18	0.00462694	0.0420065	0.0139292	0.0304969	0.0824856	0.442858	0.383597
Total.Tex15-KO.19	0.00482272	0.0496015	0.0149299	0.0342094	0.0850802	0.430249	0.381108
Total.Tex15-KO.20	0.00486283	0.0541979	0.0142866	0.0353311	0.0833824	0.404369	0.40357

## Sheet: 2d
gene_exon_antisense																gene_exon_sense																gene_intron_antisense																gene_intron_sense
	MILI-IP.Control.21	MILI-IP.Control.22	MILI-IP.Tex15-KO.23	MILI-IP.Tex15-KO.24	MIWI2-IP.Control.25	MIWI2-IP.Control.26	MIWI2-IP.Tex15-KO.27	MIWI2-IP.Tex15-KO.28	Total.Control.15	Total.Control.16	Total.Control.17	Total.Tex15-KO.18	Total.Tex15-KO.19	Total.Tex15-KO.20			MILI-IP.Control.21	MILI-IP.Control.22	MILI-IP.Tex15-KO.23	MILI-IP.Tex15-KO.24	MIWI2-IP.Control.25	MIWI2-IP.Control.26	MIWI2-IP.Tex15-KO.27	MIWI2-IP.Tex15-KO.28	Total.Control.15	Total.Control.16	Total.Control.17	Total.Tex15-KO.18	Total.Tex15-KO.19	Total.Tex15-KO.20			MILI-IP.Control.21	MILI-IP.Control.22	MILI-IP.Tex15-KO.23	MILI-IP.Tex15-KO.24	MIWI2-IP.Control.25	MIWI2-IP.Control.26	MIWI2-IP.Tex15-KO.27	MIWI2-IP.Tex15-KO.28	Total.Control.15	Total.Control.16	Total.Control.17	Total.Tex15-KO.18	Total.Tex15-KO.19	Total.Tex15-KO.20			MILI-IP.Control.21
AAA	0.00271334	0.0037077	0.00253023	0.00245213	0.0036703	0.00333719	0.00268532	0.00167101	0.00510517	0.00329114	0.00267142	0.00270481	0.00260457	0.00285179		AAA	0.00377152	0.00477522	0.00524619	0.00544476	0.00406167	0.00388477	0.0048862	0.00571374	0.00732328	0.00485351	0.00504489	0.0064353	0.00691941	0.00641143		AAA	0.0037378	0.00482545	0.00376016	0.00432173	0.00555488	0.00473859	0.00373637	0.00377879	0.00430261	0.00440093	0.0041426	0.0042328	0.00430565	0.00471476		AAA	0.00289815
AAC	0.0034331	0.00382839	0.00328787	0.00330377	0.00534963	0.0054285	0.00438132	0.00320834	0.00265469	0.0028903	0.00300918	0.00270481	0.00306419	0.00391102		AAC	0.00364436	0.00390173	0.00391685	0.00394197	0.00442081	0.00483337	0.00405041	0.00374568	0.0056916	0.00343688	0.00368265	0.00478013	0.00522866	0.00493468		AAC	0.00384818	0.00415352	0.00359382	0.00359572	0.005298	0.00498382	0.00348046	0.00345759	0.00386545	0.00315354	0.00354771	0.00421284	0.0055924	0.0054081		AAC	0.00291179
AAG	0.00409072	0.00494807	0.00383109	0.00396452	0.00867367	0.00729732	0.00572398	0.00568144	0.0052413	0.00518987	0.00482083	0.00528942	0.00566876	0.00529618		AAG	0.00431948	0.00500018	0.00445053	0.00465899	0.00663548	0.00647085	0.00440401	0.00517411	0.00714983	0.00523383	0.00512185	0.00635585	0.00706093	0.00593624		AAG	0.00449532	0.00519625	0.0044759	0.00468759	0.00921532	0.00865445	0.0063979	0.00672625	0.00584419	0.00548014	0.00507279	0.00608965	0.00522122	0.00599052		AAG	0.00375152
AAU	0.00131007	0.00159572	0.0011579	0.00132151	0.00412043	0.00315921	0.00275599	0.00307466	0.00156558	0.00158228	0.00178094	0.00192342	0.00229815	0.00203699		AAU	0.00165176	0.00212662	0.00211529	0.00200045	0.0024028	0.00242798	0.00228237	0.00257118	0.00917979	0.00546412	0.00653796	0.0078455	0.011515	0.00972315		AAU	0.00180722	0.00232438	0.00206153	0.00208083	0.00427051	0.00409781	0.00498183	0.004988	0.00236989	0.00237566	0.00230385	0.00203654	0.00249926	0.00255152		AAU	0.00169614
ACA	0.00259424	0.00286291	0.00228722	0.0022172	0.00618064	0.00625167	0.00346265	0.00354254	0.00292696	0.0028481	0.00334695	0.00240428	0.00229815	0.00244439		ACA	0.00397078	0.00455729	0.00730649	0.00713418	0.00354007	0.00369279	0.00565771	0.00558677	0.00517126	0.00410332	0.00454463	0.00553488	0.00666617	0.00568036		ACA	0.00246085	0.0027798	0.00290328	0.00274395	0.00551635	0.00495218	0.0034634	0.003741	0.00303714	0.00292228	0.00259589	0.00279525	0.00334059	0.00338353		ACA	0.00200536
ACC	0.00202465	0.00195107	0.00192984	0.00164454	0.00431087	0.00358192	0.00261466	0.00354254	0.00190593	0.00172996	0.00202659	0.0017431	0.00245136	0.00130367		ACC	0.0026769	0.00257655	0.00326997	0.00288117	0.00328354	0.00374925	0.00324675	0.00358696	0.00579438	0.00321706	0.00350564	0.00509792	0.0052808	0.00481771		ACC	0.00210806	0.00178932	0.00208674	0.00191505	0.00347421	0.00334628	0.00243973	0.0027963	0.0018637	0.00162582	0.00150345	0.00171708	0.00163318	0.00144216		ACC	0.00175071
ACG	0.00189519	0.00187061	0.00172971	0.00140961	0.00605945	0.00582896	0.00466398	0.00387675	0.001974	0.00154008	0.00135106	0.00138246	0.00206833	0.00179255		ACG	0.00134763	0.00134276	0.00144577	0.00130308	0.004874	0.00411063	0.00421114	0.00355522	0.00207493	0.00123518	0.00115828	0.00160882	0.00223447	0.00202505		ACG	0.000947978	0.000948167	0.000695579	0.000720288	0.00301826	0.00268968	0.00121134	0.00166267	0.00110441	0.000897006	0.0010708	0.0021763	0.00368702	0.00330033		ACG	0.000735147
ACU	0.00197804	0.00195107	0.00172971	0.00179138	0.00664808	0.00578446	0.00388665	0.00307466	0.00238241	0.00200422	0.00190377	0.00222396	0.00260457	0.00301475		ACU	0.00230984	0.00259764	0.00299828	0.00251448	0.0039163	0.00388477	0.00311817	0.00365045	0.0185716	0.00833924	0.0106324	0.0145986	0.0154625	0.0153158		ACU	0.00197604	0.0020357	0.0019456	0.00205225	0.0050026	0.00482561	0.00394111	0.00353317	0.00234688	0.00197622	0.00183875	0.00195667	0.00269722	0.00266245		ACU	0.00192957
AGA	0.00412179	0.00525649	0.00441719	0.00422883	0.00534963	0.00529501	0.00416932	0.00401043	0.00564972	0.00445148	0.00546566	0.0042676	0.00536234	0.00586654		AGA	0.00588734	0.00751522	0.00837061	0.00886289	0.0048398	0.00435907	0.00726501	0.0079675	0.00887787	0.00597006	0.00667264	0.00796467	0.0086623	0.00778583		AGA	0.00477885	0.00607225	0.00519164	0.0051392	0.00514388	0.00514995	0.00467473	0.00489353	0.00602825	0.00560628	0.00510524	0.00596985	0.00591408	0.00612918		AGA	0.00400617
AGC	0.0037645	0.00400271	0.00348801	0.00356807	0.00512457	0.00429385	0.00431065	0.00380991	0.00387993	0.00310127	0.003132	0.00354631	0.00275778	0.00350363		AGC	0.00326419	0.003675	0.00355783	0.00345086	0.00547256	0.00647085	0.00787579	0.00555503	0.0260041	0.0159841	0.0187596	0.0217092	0.0253389	0.0244102		AGC	0.00303872	0.00313069	0.00320571	0.0029669	0.00335219	0.00315642	0.00319042	0.00387326	0.00255396	0.00250881	0.00224977	0.00277528	0.002524	0.00271792		AGC	0.00258438
AGG	0.00330882	0.00401612	0.00258741	0.00321567	0.0040858	0.00367091	0.00219066	0.00267362	0.00428834	0.00333333	0.00429883	0.00396706	0.00551555	0.0056221		AGG	0.0030977	0.00367149	0.00308238	0.00315947	0.00410442	0.00347822	0.002861	0.00403136	0.00731043	0.00381721	0.00453309	0.00582619	0.00629376	0.00616287		AGG	0.00349107	0.00410375	0.00325611	0.00336134	0.00463014	0.00436678	0.00310511	0.00306082	0.00492384	0.00420471	0.00383975	0.00443246	0.00480055	0.00543584		AGG	0.00337107
AGU	0.00160522	0.00191084	0.00158676	0.00157113	0.00294316	0.00242502	0.00261466	0.00307466	0.00462868	0.00229958	0.00331624	0.00306546	0.00306419	0.00366659		AGU	0.00170551	0.00207916	0.0020312	0.00199063	0.00279614	0.00275547	0.00289315	0.00257118	0.00355886	0.00218076	0.00222421	0.00319117	0.00354536	0.00334827		AGU	0.0014804	0.0017072	0.0014466	0.00149203	0.00301184	0.00287954	0.00363401	0.00326865	0.00250794	0.00204629	0.00183875	0.0022961	0.00212808	0.00238511		AGU	0.00160974
AUA	0.00102009	0.00106605	0.000800526	0.00105721	0.00302973	0.00298122	0.00113066	0.0028073	0.00122524	0.000864979	0.00098259	0.00150267	0.00122568	0.000896276		AUA	0.00176319	0.00223031	0.0032538	0.0034836	0.00161612	0.00171652	0.00302173	0.00320604	0.005531	0.00370206	0.00404053	0.00657433	0.00594369	0.00657226		AUA	0.000960964	0.00125925	0.00134579	0.00141199	0.00192655	0.0016771	0.00187672	0.00194608	0.0013345	0.00128244	0.00105999	0.00161725	0.000940315	0.00130349		AUA	0.00111864
AUC	0.00197287	0.00229971	0.00192984	0.00168859	0.00427624	0.00507253	0.00423998	0.00374307	0.00258662	0.00189873	0.00221083	0.00234417	0.00176191	0.00179255		AUC	0.00219579	0.00224261	0.00255517	0.00235732	0.00353151	0.00352339	0.0024431	0.00342824	0.00397641	0.00224008	0.00219343	0.00343613	0.00354536	0.00360414		AUC	0.00180289	0.00174702	0.00195064	0.00173784	0.00397511	0.00390004	0.00308805	0.0031364	0.00181768	0.00147866	0.00144937	0.00177698	0.00168267	0.00185817		AUC	0.00183256
AUG	0.0019884	0.00247404	0.00185836	0.00208505	0.00600751	0.00678562	0.00466398	0.00434463	0.00292696	0.00278481	0.00303989	0.00246439	0.00191512	0.00334067		AUG	0.00233999	0.0028103	0.0026425	0.00284516	0.00413008	0.00364762	0.00308602	0.00282513	0.00702135	0.00364623	0.00407516	0.00590564	0.00665127	0.00643336		AUG	0.00191327	0.00231691	0.00199097	0.00190934	0.005298	0.00477814	0.00330985	0.00364653	0.00200175	0.00201826	0.00191447	0.00235599	0.0023013	0.00266245		AUG	0.0020281
AUU	0.000973488	0.00115991	0.00105784	0.00105721	0.00261422	0.00280324	0.00240266	0.00207205	0.00129331	0.000780591	0.00141247	0.00222396	0.00137889	0.00130367		AUU	0.00143415	0.00195614	0.00178862	0.00169924	0.00230874	0.00226988	0.00180018	0.00158715	0.00378369	0.00191558	0.00215495	0.00336992	0.00300164	0.00353835		AUU	0.00119471	0.0014434	0.00141132	0.00134339	0.00298615	0.00291119	0.00233737	0.002494	0.00193272	0.00144362	0.0015359	0.00203654	0.00190537	0.0018027		AUU	0.00152031
CAA	0.00459818	0.00507546	0.00451725	0.00484553	0.00574782	0.00489454	0.00303865	0.00394359	0.00353958	0.00394515	0.00423742	0.0042676	0.0062816	0.00415546		CAA	0.00564744	0.00623749	0.00810862	0.00809348	0.00430964	0.00338788	0.00597917	0.00580897	0.00555027	0.00556531	0.00591072	0.00652136	0.00749292	0.006119		CAA	0.00471175	0.00512657	0.00463719	0.00497342	0.00449528	0.00414527	0.00419702	0.00440229	0.00483181	0.00448503	0.00457525	0.00477189	0.00472632	0.00432648		CAA	0.00341199
CAC	0.00663318	0.005699	0.00473168	0.00560907	0.00505531	0.00549524	0.00409865	0.00374307	0.00435641	0.00377637	0.00460589	0.00510909	0.00406006	0.0048073		CAC	0.00513225	0.00481389	0.0049842	0.00482597	0.00466878	0.0047882	0.00401826	0.00422182	0.00727189	0.00497563	0.00535659	0.00675971	0.0073663	0.00727408		CAC	0.00565324	0.00532566	0.00486401	0.0047962	0.00543286	0.00538727	0.00388992	0.00377879	0.00391146	0.00386834	0.0042075	0.00385345	0.00415718	0.00449289		CAC	0.00442604
CAG	0.0075756	0.00792496	0.00719044	0.00697463	0.00715015	0.00651864	0.00586531	0.00688457	0.00959771	0.00949367	0.00905825	0.00907616	0.00911598	0.00928868		CAG	0.00664899	0.00673487	0.00632647	0.00665944	0.0053272	0.00518345	0.00511123	0.00453925	0.00727189	0.0066365	0.00676885	0.00814343	0.00804409	0.00763961		CAG	0.00737821	0.00764755	0.0075556	0.00757446	0.00787316	0.00749156	0.00774572	0.00738753	0.00865124	0.008921	0.00782011	0.0100629	0.0117292	0.0113154		CAG	0.00651931
CAU	0.00289457	0.00335235	0.00280184	0.0022172	0.00413774	0.00416036	0.00529998	0.00334202	0.00367572	0.00291139	0.00396106	0.00414738	0.00390685	0.00325919		CAU	0.00288402	0.00292805	0.00319235	0.00282879	0.00344601	0.00337659	0.00276456	0.00269816	0.00659737	0.00523383	0.00509107	0.00732247	0.00706093	0.00686469		CAU	0.00264914	0.00268523	0.0023186	0.00230378	0.00372466	0.00362316	0.00274683	0.00273962	0.00310616	0.00252283	0.00245528	0.00269542	0.00277145	0.00252378		CAU	0.00257529
CCA	0.00330365	0.00323167	0.00340224	0.00298074	0.00358373	0.0037154	0.00254399	0.00233942	0.00340344	0.00293249	0.0031013	0.00324578	0.00367703	0.00464434		CCA	0.00453185	0.00436396	0.00704451	0.00662998	0.00405312	0.00442683	0.00533625	0.0050154	0.00634042	0.00451854	0.00526423	0.00638895	0.00723224	0.00614093		CCA	0.00277468	0.00240899	0.00277727	0.00248099	0.00287698	0.00290327	0.00283214	0.00224838	0.00285307	0.00212338	0.00232548	0.00257562	0.00287043	0.00249605		CCA	0.00245554
CCC	0.00251657	0.00197789	0.00241587	0.00201163	0.00316823	0.00246952	0.000918663	0.00160417	0.00360765	0.00172996	0.00202659	0.00396706	0.00337061	0.00293327		CCC	0.00328123	0.00273121	0.00378101	0.00295975	0.00324078	0.00326366	0.00257169	0.00279338	0.00422694	0.00267274	0.00292842	0.00471392	0.00455832	0.00429865		CCC	0.00262534	0.00202823	0.00242444	0.00222375	0.00326871	0.00304567	0.00189378	0.00213502	0.00278404	0.00185708	0.00197936	0.00313467	0.00257349	0.00321713		CCC	0.0023267
CCG	0.00222659	0.00211869	0.00253023	0.00176201	0.00316823	0.00295897	0.00254399	0.00173785	0.00224627	0.00162447	0.00227224	0.00312556	0.00214494	0.00195551		CCG	0.00171468	0.00164505	0.00205384	0.0017418	0.00190685	0.00215695	0.00241096	0.00212678	0.015199	0.00697146	0.00886223	0.0124138	0.0124311	0.0122599		CCG	0.00119038	0.000975542	0.000846791	0.000966101	0.00177885	0.00147933	0.000921297	0.00090691	0.00103539	0.000875982	0.00109244	0.00115803	0.00145996	0.00144216		CCG	0.00106104
CCU	0.00289975	0.00281598	0.00251594	0.00273112	0.00424162	0.00424935	0.00325065	0.00387675	0.00319924	0.00227848	0.00261	0.00240428	0.00275778	0.00342215		CCU	0.00347132	0.00308271	0.00352549	0.0032446	0.00419848	0.00528509	0.002861	0.00292036	0.00838323	0.00516405	0.00591841	0.00933515	0.00788768	0.00807094		CCU	0.002937	0.00255831	0.00275711	0.00253816	0.00552919	0.00576699	0.0047771	0.00455344	0.00278404	0.00231259	0.00237956	0.00285515	0.00301891	0.00288432		CCU	0.0029133
CGA	0.00251657	0.002702	0.00257312	0.00262833	0.00261422	0.00282549	0.00197866	0.00173785	0.00238241	0.00194093	0.00221083	0.00240428	0.00268117	0.00260735		CGA	0.00302036	0.00307744	0.00496479	0.00490454	0.00200946	0.00170523	0.00308602	0.00307907	0.00276871	0.00268321	0.00254361	0.00399889	0.00364219	0.00334096		CGA	0.00128778	0.00147327	0.00131555	0.0011376	0.00119446	0.00124991	0.00104072	0.00100138	0.00101238	0.00113527	0.000962641	0.00119796	0.00111353	0.000998419		CGA	0.000912492
CGC	0.00225249	0.00196448	0.00198702	0.00217315	0.00235453	0.00253626	0.00204933	0.00167101	0.00279082	0.00240506	0.00202659	0.00270481	0.00214494	0.00211847		CGC	0.00154557	0.00143415	0.00159456	0.00141439	0.00178713	0.00172782	0.00128584	0.00095229	0.00302567	0.0018772	0.00190097	0.00340303	0.00319529	0.00319475		CGC	0.00101507	0.000831201	0.000892155	0.000897502	0.000770619	0.000838548	0.00080187	0.000774652	0.0010584	0.000693778	0.000735501	0.00127783	0.00111353	0.00130349		CGC	0.000773041
CGG	0.00237158	0.00254108	0.0023444	0.00209973	0.00308166	0.00246952	0.00254399	0.00207205	0.00496903	0.00242616	0.00291706	0.00480856	0.00444308	0.00537766		CGG	0.00164258	0.00159584	0.00154281	0.00148642	0.00288165	0.00237151	0.00147872	0.00152366	0.00569802	0.00302166	0.00340174	0.00528992	0.00618948	0.00571692		CGG	0.00116225	0.00116219	0.000962721	0.000886069	0.00131647	0.00139231	0.00105779	0.00090691	0.00299112	0.00172393	0.0022714	0.00557053	0.011556	0.00734947		CGG	0.0010186
CGU	0.00122722	0.00136776	0.00105784	0.000851639	0.00185246	0.00175759	0.000565331	0.000868926	0.00176979	0.00122363	0.00141247	0.00132235	0.00107247	0.00130367		CGU	0.000908468	0.000894585	0.00112233	0.000939656	0.00138524	0.00110671	0.000932236	0.000984033	0.00172804	0.00109213	0.00138917	0.00197296	0.00223447	0.00196656		CGU	0.000536755	0.000559941	0.000690538	0.000628823	0.000963274	0.000973032	0.000750687	0.000793546	0.000690258	0.000651731	0.000778766	0.000439253	0.000470157	0.000471476		CGU	0.000726052
CUA	0.00126346	0.00122696	0.00120079	0.00124809	0.00114264	0.0010234	0.000635997	0.000401043	0.000952964	0.00113924	0.00175024	0.00132235	0.00114907	0.0012222		CUA	0.0037099	0.00397554	0.00587689	0.00564776	0.00239425	0.0028684	0.00363251	0.00320604	0.00325051	0.00279835	0.00290918	0.00421075	0.00448384	0.00363339		CUA	0.00203447	0.00227212	0.00243452	0.00190362	0.00242745	0.00223085	0.00196202	0.00183271	0.00209378	0.00176598	0.00189283	0.00199661	0.00195486	0.00216324		CUA	0.00204174
CUC	0.00552506	0.00485421	0.00483175	0.00437566	0.00711553	0.00703035	0.00621864	0.00507987	0.0102103	0.00630802	0.00715448	0.00841498	0.00850314	0.0111627		CUC	0.00469703	0.00419875	0.0045702	0.00416133	0.00585735	0.00577069	0.00430757	0.00419008	0.0209741	0.010342	0.0118522	0.0169555	0.0177938	0.0180792		CUC	0.00435464	0.00397683	0.00377528	0.0033099	0.0048549	0.00466739	0.00301981	0.00300414	0.00404951	0.00290826	0.00262833	0.00365379	0.00339008	0.00396594		CUC	0.00437602
CUG	0.00509528	0.00538388	0.00454584	0.00440503	0.00799848	0.00820949	0.00459331	0.00614932	0.00667075	0.00470464	0.00537354	0.0069123	0.00574537	0.00741465		CUG	0.0058585	0.00581217	0.00556316	0.00516647	0.00941452	0.00879719	0.00527196	0.00730089	0.0176401	0.0116156	0.0117098	0.0178361	0.0165127	0.0166902		CUG	0.00466847	0.0049897	0.00413315	0.00397873	0.00622275	0.00597268	0.00450412	0.00451565	0.00499287	0.00427479	0.00457525	0.00519118	0.00514699	0.0050753		CUG	0.00565987
CUU	0.0039768	0.00412339	0.00355948	0.0027458	0.00541888	0.00456083	0.00381598	0.00394359	0.00496903	0.00339662	0.00343906	0.00420749	0.00383024	0.00366659		CUU	0.00405861	0.00380682	0.00398477	0.00335264	0.00402747	0.00392994	0.0032789	0.00314256	0.0148457	0.00750531	0.00876987	0.0121225	0.0135483	0.0131957		CUU	0.00334606	0.00316802	0.00387105	0.00286972	0.00552277	0.00553758	0.00573252	0.00527141	0.00361235	0.0024948	0.00283384	0.00305481	0.00291992	0.00255152		CUU	0.00399556
GAA	0.00569076	0.0066913	0.00557509	0.00624046	0.0072194	0.00694135	0.00770264	0.00668405	0.00585392	0.00535865	0.00583413	0.00649155	0.00620499	0.00505174		GAA	0.0072389	0.00777182	0.00787575	0.00831284	0.00669534	0.00616594	0.0081651	0.00707869	0.00763163	0.0068633	0.00699204	0.0076866	0.00885595	0.00764693		GAA	0.0061229	0.006784	0.00538317	0.00636255	0.00683282	0.00609134	0.00551072	0.00640505	0.00632737	0.00580951	0.00589482	0.0065888	0.00799268	0.0070444		GAA	0.00490047
GAC	0.00614126	0.00624208	0.00576093	0.00556502	0.0062672	0.0059402	0.00529998	0.006283	0.00496903	0.00377637	0.0036233	0.00444792	0.00375364	0.00448138		GAC	0.00590963	0.00599846	0.00566989	0.00572633	0.00586591	0.00630145	0.00485406	0.00520585	0.00850528	0.00573628	0.00681502	0.00812357	0.00865485	0.00857538		GAC	0.00557749	0.00531571	0.00491441	0.00495627	0.00525305	0.0052607	0.0047771	0.0050069	0.00398049	0.00379125	0.00381811	0.00337426	0.00343957	0.00399368		GAC	0.0046049
GAG	0.00496065	0.00530342	0.00431712	0.00468401	0.00458787	0.00424935	0.00360399	0.00360938	0.00564972	0.00481013	0.00638683	0.00577027	0.00505592	0.00407398		GAG	0.00511128	0.00546593	0.00460254	0.00501914	0.00578895	0.00530768	0.00588273	0.0054598	0.00607704	0.00480117	0.00473704	0.00560771	0.00625652	0.0057023		GAG	0.00513813	0.00552226	0.00432468	0.00484194	0.00516315	0.00499173	0.0041629	0.0040622	0.00464774	0.00526991	0.00549462	0.00592992	0.00522122	0.00568544		GAG	0.00495959
GAU	0.00264602	0.00266177	0.00231581	0.00255492	0.00550544	0.00424935	0.00607731	0.00548092	0.00292696	0.00270042	0.00227224	0.00282503	0.00360043	0.00325919		GAU	0.00277653	0.00277163	0.00261339	0.0027895	0.0048398	0.00387347	0.00340748	0.00323779	0.00620551	0.00407192	0.00549512	0.00609764	0.006115	0.00660882		GAU	0.00249548	0.00258319	0.00211698	0.00257817	0.00416134	0.0036548	0.00351458	0.0034198	0.00234688	0.00220047	0.00242283	0.00227613	0.00205385	0.00293979		GAU	0.00265108
GCA	0.00148094	0.00148844	0.00140092	0.00155644	0.00375686	0.00349293	0.00211999	0.00267362	0.0021782	0.00166667	0.00175024	0.00246439	0.00222154	0.00268883		GCA	0.00214991	0.00218637	0.00324733	0.00336246	0.00366833	0.00379442	0.00315032	0.00352347	0.00515841	0.00369159	0.00397126	0.00595861	0.00590645	0.00578271		GCA	0.0014566	0.00144838	0.00199601	0.00173784	0.00445675	0.0041611	0.00525481	0.00421335	0.00179467	0.00154173	0.00166569	0.00189678	0.00163318	0.00213551		GCA	0.00127476
GCC	0.00140327	0.00134765	0.00144381	0.00157113	0.00256228	0.00284774	0.00240266	0.00180469	0.00163365	0.00111814	0.00135106	0.00204364	0.00199173	0.00244439		GCC	0.00145905	0.00124609	0.00154604	0.0013882	0.00310397	0.00300392	0.00205735	0.0022855	0.00258242	0.00154572	0.00175859	0.00276082	0.00291971	0.00275611		GCC	0.00118822	0.00106762	0.000987923	0.000926085	0.00253662	0.00339375	0.0015355	0.00134147	0.00174865	0.00126141	0.00116815	0.0020565	0.00205385	0.00183044		GCC	0.00110045
GCG	0.0010408	0.00116662	0.000743346	0.000910372	0.00251034	0.00193557	0.00113066	0.00126997	0.00204207	0.00139241	0.00171953	0.00222396	0.00222154	0.00146663		GCG	0.000730182	0.000732892	0.000798895	0.000671183	0.00208642	0.00194238	0.000675068	0.00120623	0.00269163	0.00156666	0.00169702	0.00278068	0.00302398	0.00296812		GCG	0.000426374	0.00039818	0.000549406	0.00040016	0.000911899	0.00108378	0.0013137	0.00139815	0.000506189	0.000476534	0.000529993	0.00075871	0.000791844	0.000776548		GCG	0.000451699
GCU	0.00208679	0.00181697	0.00165823	0.00146834	0.00512457	0.00573997	0.00303865	0.0034757	0.00224627	0.0021308	0.00218012	0.00222396	0.00283438	0.00358511		GCU	0.00194672	0.00187529	0.00196004	0.00186294	0.00446356	0.00452846	0.00292529	0.00320604	0.0148907	0.00645157	0.00792328	0.0111227	0.0131536	0.0128082		GCU	0.00152802	0.00150811	0.0014214	0.00120048	0.00396227	0.00410572	0.00281508	0.0028152	0.00177166	0.00134551	0.00137366	0.0021164	0.00158369	0.0017195		GCU	0.00183711
GGA	0.00190555	0.00216562	0.00190125	0.00229061	0.00173127	0.00186883	0.00148399	0.00180469	0.00204207	0.00204641	0.00199589	0.00162289	0.00260457	0.00228143		GGA	0.00261004	0.00267321	0.00305974	0.00360147	0.00278759	0.00265384	0.00331105	0.00311081	0.00310276	0.00230289	0.00249743	0.0031382	0.00313571	0.00315088		GGA	0.00170766	0.00193366	0.00154741	0.0019322	0.001766	0.00147933	0.00138195	0.00132258	0.00225484	0.00184307	0.00186038	0.00251572	0.00301891	0.00332806		GGA	0.00173707
GGC	0.00254246	0.00224608	0.00182977	0.00217315	0.00225065	0.0021358	0.00282666	0.0028073	0.00190593	0.00191983	0.00218012	0.00336599	0.00245136	0.00195551		GGC	0.00180907	0.00177159	0.00181449	0.00166977	0.00209497	0.00169394	0.00135014	0.00190458	0.00210705	0.00146198	0.00167009	0.00213186	0.00243557	0.00228823		GGC	0.00163624	0.00143594	0.00129539	0.00150918	0.00142564	0.00124991	0.000955419	0.00128479	0.0040035	0.00208133	0.0019361	0.00309474	0.003786	0.00452062		GGC	0.0013551
GGG	0.00100456	0.00132083	0.000900592	0.000910372	0.00164471	0.00120139	0.000706664	0.00140365	0.00149752	0.00130802	0.00165812	0.00192342	0.00168531	0.00285179		GGG	0.00098319	0.000989492	0.000760082	0.000956026	0.0014451	0.00142291	0.00135014	0.000984033	0.00291004	0.00147943	0.00173935	0.00264165	0.00315805	0.00292425		GGG	0.00109515	0.00125676	0.000846791	0.00108615	0.00170821	0.00143977	0.00170611	0.00143594	0.00170264	0.00124039	0.00122223	0.00169711	0.00188063	0.00208004		GGG	0.00103982
GGU	0.000818144	0.000791155	0.000929182	0.000954423	0.00174858	0.00124588	0.00106	0.000868926	0.00142945	0.000822785	0.001044	0.000781391	0.00137889	0.00146663		GGU	0.000799661	0.000811981	0.000724504	0.000811967	0.00163322	0.00171652	0.00141443	0.00161889	0.00874939	0.00384512	0.00519881	0.00708412	0.00708327	0.00742761		GGU	0.000627657	0.000619668	0.000509083	0.000663122	0.00104676	0.0011708	0.00104072	0.00136036	0.000874327	0.000679762	0.000854479	0.00075871	0.000569138	0.000915218		GGU	0.000836703
GUA	0.00110294	0.00107946	0.00102925	0.00126277	0.0029951	0.00229154	0.00240266	0.00267362	0.001974	0.00156118	0.00181165	0.00192342	0.00245136	0.00219995		GUA	0.00142104	0.00159584	0.00203767	0.00217725	0.0019325	0.00162618	0.00199306	0.00241247	0.00201069	0.00139918	0.0015431	0.00216496	0.00218233	0.00177648		GUA	0.0010497	0.00101038	0.000932478	0.00112045	0.00224764	0.00183531	0.00189378	0.00190829	0.00119645	0.00105819	0.00101672	0.00113807	0.0010393	0.00116482		GUA	0.00262531
GUC	0.00124275	0.00127389	0.00101495	0.00110126	0.00322017	0.00313696	0.00480531	0.00421095	0.00142945	0.00109705	0.00082906	0.00162289	0.00145549	0.0012222		GUC	0.000945173	0.000959614	0.000921802	0.00101169	0.00205221	0.00196497	0.0016716	0.00193632	0.00344965	0.00193303	0.00217034	0.00350234	0.00335171	0.00338482		GUC	0.00076401	0.00076152	0.000791347	0.000840336	0.00254946	0.00223876	0.00220088	0.00209723	0.000920344	0.000623699	0.000800398	0.000978337	0.000791844	0.000776548		GUC	0.0011732
GUG	0.00259424	0.0022796	0.00210138	0.00201163	0.0066654	0.00727507	0.00565331	0.00568144	0.00353958	0.00295359	0.00377683	0.00450802	0.00421327	0.00415546		GUG	0.0030007	0.00312665	0.00271366	0.00284843	0.00647302	0.00594008	0.00366465	0.00488842	0.0056659	0.00314379	0.00357875	0.00479337	0.00525845	0.00498585		GUG	0.00238077	0.00259813	0.00220267	0.0022409	0.00676218	0.00683496	0.00496477	0.00566818	0.00278404	0.00234062	0.00255262	0.0032345	0.00351381	0.00271792		GUG	0.00432297
GUU	0.00133078	0.0015622	0.000914887	0.00104252	0.0058517	0.00507253	0.00226132	0.00407727	0.001974	0.00164557	0.00150459	0.00144257	0.00176191	0.00171107		GUU	0.00145774	0.00154839	0.00129376	0.00127034	0.00536995	0.00421226	0.00337534	0.00355522	0.00240897	0.00153177	0.00161236	0.00232386	0.0023164	0.00225168		GUU	0.00104754	0.00121694	0.00114418	0.00108043	0.00492554	0.00419274	0.00423114	0.00559261	0.00154158	0.00119134	0.00134121	0.00147749	0.00173216	0.00149763		GUU	0.00157033
UAA	0.0510304	0.060396	0.0525774	0.054637	0.0509513	0.05097	0.0590064	0.0522692	0.0606494	0.0661181	0.065158	0.0656368	0.0647311	0.0646949		UAA	0.0596088	0.0679111	0.0554213	0.0582947	0.0577698	0.0559	0.059631	0.0564073	0.0528175	0.0623524	0.0606118	0.0523497	0.0511843	0.0539013		UAA	0.0850237	0.0963995	0.0889282	0.091751	0.0800609	0.0781985	0.0834968	0.0845693	0.0944963	0.0974092	0.0952906	0.0967954	0.092423	0.0943506		UAA	0.0769115
UAC	0.0538836	0.0538656	0.0538068	0.0528897	0.0477139	0.0491012	0.0522225	0.0499967	0.0427473	0.0457806	0.0427734	0.0432169	0.0448905	0.0412287		UAC	0.0695233	0.0664383	0.0692904	0.0697015	0.0693733	0.0718343	0.0748039	0.0738025	0.0446013	0.0557787	0.0550666	0.0488672	0.0463653	0.0471682		UAC	0.0698755	0.0655927	0.0679852	0.068313	0.0615981	0.0623136	0.0613175	0.0615754	0.05621	0.0565113	0.0592078	0.0530298	0.055924	0.0545802		UAC	0.0549875
UAG	0.070117	0.0727326	0.071061	0.0729913	0.0592961	0.059313	0.0744117	0.0660384	0.0861071	0.0825527	0.0838886	0.0816854	0.0861805	0.0831093		UAG	0.0591736	0.0635489	0.053264	0.0561764	0.0593859	0.0566453	0.0536839	0.0572644	0.0517319	0.0655485	0.0615276	0.0534686	0.0512215	0.053141		UAG	0.0824178	0.0862658	0.0846237	0.0868519	0.0776591	0.0776923	0.100131	0.0953767	0.0973034	0.0978647	0.101477	0.0966557	0.0958131	0.0967635		UAG	0.0879615
UAU	0.0293237	0.0336509	0.0323927	0.0304094	0.0357681	0.0368203	0.0374532	0.0344228	0.0390035	0.0369831	0.0360795	0.0358839	0.0358511	0.0376436		UAU	0.0389566	0.0422388	0.038609	0.038467	0.0507837	0.0511795	0.0522052	0.0504396	0.0341689	0.0403703	0.038766	0.0348446	0.0331893	0.0343673		UAU	0.0438559	0.0475577	0.0481159	0.0462356	0.055324	0.0562618	0.0570351	0.0540556	0.0502738	0.0496226	0.0502628	0.0515524	0.048253	0.049921		UAU	0.0453593
UCA	0.0334196	0.0316596	0.0322498	0.0320833	0.0267828	0.0266308	0.0252986	0.0263351	0.0292016	0.0293671	0.031535	0.029753	0.0263521	0.0299845		UCA	0.0304369	0.028219	0.0306394	0.0309006	0.0243273	0.0258382	0.0266169	0.0288544	0.0221818	0.026689	0.0268407	0.0230929	0.0238344	0.0239643		UCA	0.0310149	0.0294728	0.0304391	0.0309495	0.0250708	0.0256311	0.0295668	0.0289644	0.0272192	0.0300357	0.0299284	0.0283318	0.0287538	0.0284272		UCA	0.0254497
UCC	0.0680354	0.0558904	0.0685879	0.0638288	0.0630356	0.0668773	0.0649424	0.0701156	0.0439044	0.0495781	0.0458747	0.0452005	0.0431285	0.0411472		UCC	0.049132	0.040708	0.0489396	0.0453392	0.0543409	0.058791	0.0531375	0.0554233	0.0312845	0.0342746	0.034206	0.032779	0.0309474	0.0300175		UCC	0.049929	0.039726	0.0468507	0.0450695	0.0489343	0.0548537	0.046099	0.0466114	0.0285537	0.0331261	0.0320592	0.0306279	0.029026	0.029176		UCC	0.0422459
UCG	0.0179422	0.0157963	0.0171398	0.0180606	0.019598	0.0194002	0.0195746	0.0187153	0.0145667	0.0169409	0.0144625	0.0143656	0.0148613	0.014096		UCG	0.0124026	0.011192	0.0126659	0.0124185	0.0124244	0.0118802	0.0126334	0.0109196	0.00912198	0.0104677	0.0102206	0.00955363	0.0100179	0.00918947		UCG	0.00755569	0.00685866	0.00732878	0.0072086	0.00908688	0.00902626	0.00829168	0.00886126	0.00704063	0.00636313	0.00597054	0.00712788	0.00747303	0.00707214		UCG	0.00698011
UCU	0.0501864	0.0440834	0.0475455	0.0470016	0.0592961	0.0585566	0.0531411	0.0599559	0.0381866	0.0401055	0.0400098	0.03931	0.0399111	0.0346289		UCU	0.0440325	0.0374952	0.0396019	0.0389024	0.0548283	0.0559113	0.0502443	0.0518998	0.0278477	0.0323416	0.0323165	0.028118	0.0273574	0.0273637		UCU	0.0464747	0.039385	0.0434182	0.0422169	0.0519333	0.0542287	0.0526846	0.0532243	0.0371359	0.0367282	0.0377052	0.0378556	0.0353113	0.0346951		UCU	0.0475435
UGA	0.107244	0.113035	0.113546	0.116234	0.0765395	0.0763549	0.090665	0.0840184	0.114356	0.117152	0.122271	0.116908	0.117359	0.120916		UGA	0.122218	0.128448	0.125009	0.128854	0.0840637	0.0833531	0.102964	0.0959274	0.099603	0.124562	0.119992	0.10897	0.103128	0.106611		UGA	0.114692	0.121209	0.115431	0.118985	0.0879083	0.0847883	0.0848617	0.0824154	0.11907	0.123226	0.122342	0.118039	0.116327	0.121336		UGA	0.11235
UGC	0.0941332	0.0866717	0.0950768	0.0935775	0.064386	0.0690576	0.0719384	0.0794733	0.0729698	0.0763924	0.0742469	0.0721284	0.0691742	0.0672207		UGC	0.0842922	0.0782858	0.0838484	0.0811509	0.0645848	0.0684013	0.0729716	0.0710409	0.052824	0.0674571	0.0653719	0.0566134	0.0550797	0.0568548		UGC	0.0732151	0.0675115	0.071327	0.0707483	0.053025	0.0558425	0.0538959	0.0554537	0.0567392	0.0596509	0.0605166	0.0572826	0.0572107	0.0561333		UGC	0.0740801
UGG	0.0874068	0.0894676	0.0818681	0.0896717	0.0659961	0.0663656	0.0699597	0.070383	0.0876047	0.0915823	0.0895692	0.0917233	0.0860273	0.0932127		UGG	0.0859229	0.0853054	0.0817558	0.0837472	0.0719899	0.0695306	0.0734859	0.0719614	0.0661793	0.0801927	0.0763237	0.0715761	0.0691345	0.0708328		UGG	0.0752322	0.0754925	0.0710549	0.073881	0.0564478	0.054735	0.0573593	0.0580611	0.0796328	0.0792939	0.0809592	0.0783668	0.0792586	0.0795962		UGG	0.0814088
UGU	0.0527444	0.0552065	0.0572948	0.0540791	0.0614428	0.0600249	0.0566038	0.0655036	0.070179	0.0678692	0.0670003	0.0669592	0.0648843	0.0665689		UGU	0.0585234	0.0607667	0.0596357	0.0591754	0.0677999	0.066888	0.0665102	0.069168	0.0568196	0.0660788	0.0641251	0.0567193	0.0561969	0.0573008		UGU	0.054223	0.0572608	0.0591443	0.0581776	0.0618871	0.062013	0.062597	0.0659966	0.0729373	0.0714101	0.0700997	0.0699211	0.0684945	0.0673656		UGU	0.066377
UUA	0.0172587	0.0190883	0.0169969	0.0168713	0.0157546	0.0157515	0.0139919	0.0149054	0.0183105	0.0198312	0.0181165	0.0176113	0.0196108	0.0173552		UUA	0.0212421	0.0233559	0.0210203	0.0212618	0.0202314	0.0215469	0.0220522	0.0212678	0.0172932	0.0203107	0.0189866	0.0164193	0.0169522	0.0170703		UUA	0.0262555	0.0285246	0.0297284	0.029406	0.0251543	0.0257023	0.0258987	0.0252612	0.026759	0.0288163	0.0278192	0.0280723	0.0286796	0.0260698		UUA	0.0274354
UUC	0.0655862	0.0579152	0.0668296	0.0624339	0.066325	0.0694803	0.0725744	0.0663057	0.0490777	0.0549367	0.0533669	0.0503697	0.0491803	0.0516581		UUC	0.0544871	0.048645	0.0519282	0.0503092	0.0569745	0.0592088	0.0510801	0.054344	0.0331796	0.0395992	0.0387621	0.034262	0.0338373	0.0332415		UUC	0.0555693	0.0484237	0.0536251	0.0503058	0.0525177	0.0545056	0.0509443	0.0510326	0.0419907	0.0438692	0.0437623	0.0402715	0.0401613	0.0394376		UUC	0.054025
UUG	0.041394	0.0432453	0.0437287	0.046708	0.0502415	0.0497019	0.0494665	0.0510661	0.042475	0.0475738	0.045322	0.0457414	0.0505592	0.0467693		UUG	0.0368972	0.0371033	0.0343072	0.0343384	0.0360591	0.0346806	0.031696	0.030759	0.0335008	0.0366717	0.0355836	0.0323552	0.0311113	0.0325762		UUG	0.0315646	0.0317524	0.0314018	0.0317155	0.0332201	0.0328695	0.0446488	0.0452699	0.0352032	0.0344787	0.0323188	0.0326046	0.0342473	0.0336689		UUG	0.0418988
UUU	0.0266311	0.0265976	0.0270463	0.0259897	0.0269559	0.027098	0.0303159	0.0320834	0.0287931	0.0281013	0.0274818	0.0266274	0.0304887	0.0268883		UUU	0.0286685	0.0284228	0.0261565	0.0256981	0.0319204	0.030841	0.0296065	0.029648	0.0249056	0.0274671	0.0264404	0.02447	0.0236109	0.0241763		UUU	0.0304911	0.030085	0.0320571	0.0297605	0.0345366	0.0343409	0.0311706	0.0306838	0.0327412	0.0328038	0.0317455	0.0316063	0.0293972	0.0279557		UUU	0.0376031
[truncated: 58 more columns]

## Sheet: S1a
Bin	AAA	AAC	AAG	AAU	ACA	ACC	ACG	ACU	AGA	AGC	AGG	AGU	AUA	AUC	AUG	AUU	CAA	CAC	CAG	CAU	CCA	CCC	CCG	CCU	CGA	CGC	CGG	CGU	CUA	CUC	CUG	CUU	GAA	GAC	GAG	GAU	GCA	GCC	GCG	GCU	GGA	GGC	GGG	GGU	GUA	GUC	GUG	GUU	UAA
1	0.00312966	0.00539428	0.00314258	0.00131177	0.00141506	0.00280947	0.000154934	0.00091411	0.00352733	0.00125238	0.00115426	0.00111294	0.000464802	0.00100965	0.00076434	0.000642976	0.00243504	0.00189794	0.00498112	0.0013376	0.00160098	0.000560344	0.000173009	0.0016707	0.000562926	0.000108454	9.81248e-05	7.48847e-05	0.00107937	0.00118783	0.00130919	0.000991577	0.00377522	0.00310126	0.00394565	0.00154676	0.000808238	0.0013944	0.000162681	0.000955426	0.0033285	0.00151061	0.00111552	0.000237565	0.000420904	0.000968337	0.000619735	0.000748847	0.141625
2	0.00287969	0.00161017	0.00305596	0.00194686	0.00108929	0.00096848	8.51628e-05	0.000948675	0.00293911	0.000695167	0.0151867	0.00114277	0.00537912	0.00567422	0.000841726	0.00846083	0.00229742	0.00167355	0.00433538	0.00291534	0.000613965	0.00154481	5.14938e-05	0.00205183	0.000118832	5.94159e-05	6.3377e-05	0.000146559	0.00118238	0.00172504	0.00216472	0.00129527	0.0055336	0.00366398	0.00280839	0.00151313	0.00063377	0.00153293	0.000122793	0.000843706	0.00185972	0.00125566	0.00078429	0.000637731	0.000748641	0.00105166	0.000879356	0.00123981	0.128624
3	0.0032436	0.0728446	0.00500853	0.00102335	0.00131187	0.00254033	0.000225406	0.00254935	0.00312413	0.00199259	0.018028	0.00110449	0.000579295	0.00231042	0.000590565	0.00152826	0.00194526	0.00343519	0.0031309	0.00162969	0.00126228	0.000489132	0.000103687	0.001801	0.000166801	8.56545e-05	8.34004e-05	0.000108195	0.00101208	0.00155305	0.00844373	0.00114732	0.00248623	0.00213009	0.00210304	0.00113379	0.000680728	0.000935437	2.02866e-05	0.00109773	0.00204669	0.000608597	0.00114732	0.000633392	0.000667203	0.00118338	0.000678473	0.00049364	0.0896487
4	0.00636418	0.00405545	0.00563192	0.0017094	0.00144121	0.00150884	0.000172572	0.000869857	0.00243	0.00775176	0.0019426	0.00121733	0.00073693	0.000485068	0.00147852	0.000678629	0.00442624	0.00446822	0.0034771	0.00347243	0.000937487	0.00113105	0.000132927	0.00533575	0.000228542	0.00124065	0.000550365	5.83014e-05	0.00099812	0.00388287	0.00289408	0.00182134	0.00370097	0.00194027	0.00270052	0.00103543	0.000830212	0.00117769	0.000142255	0.0105875	0.00148785	0.00113105	0.00316227	0.000720606	0.00088385	0.00174205	0.00120567	0.0009748	0.137547
5	0.00347841	0.00363702	0.00277289	0.00124971	0.00295337	0.00340458	9.84457e-05	0.00145207	0.00289868	0.00194704	0.00128253	0.00119229	0.00133722	0.00058247	0.00106376	0.00114306	0.00163256	0.00611183	0.00434255	0.00144113	0.00114853	0.00131534	0.000188688	0.0011458	0.000213299	0.000183218	0.000106649	8.75072e-05	0.00105282	0.0028686	0.00215213	0.00134816	0.00302994	0.00252404	0.00716192	0.00210838	0.00132628	0.00133449	7.38342e-05	0.0013673	0.00151223	0.00204822	0.00111845	0.000541451	0.000691854	0.000782096	0.000762954	0.000954376	0.11461
6	0.00539732	0.0026768	0.00413593	0.00141542	0.00192746	0.00151117	0.000593226	0.00115107	0.00244576	0.00260395	0.00165271	0.000464173	0.000407973	0.00624448	0.00100536	0.0135422	0.00300152	0.0124244	0.00303898	0.00182339	0.00118437	0.000636937	0.000160275	0.0024853	0.000145705	0.000129053	0.000162357	0.000104075	0.00126139	0.00325546	0.00737682	0.00167768	0.00399647	0.00327003	0.00588647	0.00233544	0.00357601	0.00171515	6.03633e-05	0.00273717	0.00137795	0.00149659	0.000782642	0.000684812	0.000449603	0.00141125	0.000747257	0.0022272	0.0602301
7	0.00468712	0.00423298	0.0031837	0.00242841	0.00148429	0.000872411	0.00014102	0.0010947	0.00341316	0.00200535	0.0026746	0.00101582	0.000556909	0.00057603	0.000848509	0.00118074	0.00227066	0.00321477	0.00449351	0.00632438	0.00285625	0.00357808	0.000126679	0.00121659	0.000215115	0.000124289	0.00028443	0.0002916	0.0012644	0.00250728	0.00615468	0.00509583	0.00387924	0.00253836	0.00418757	0.00135522	0.00132415	0.00114489	0.000934555	0.00181175	0.00223002	0.00117835	0.000779194	0.00374061	0.000788755	0.00130264	0.0171638	0.00106601	0.142961
8	0.00504206	0.0105731	0.00178756	0.00159842	0.00126859	0.00154537	0.000468224	0.000980272	0.00204589	0.000761153	0.00105408	0.000569711	0.000472837	0.00080267	0.00100795	0.0128981	0.0032868	0.00320145	0.00587471	0.00141159	0.00131702	0.00107484	5.53566e-05	0.0043501	0.000198361	0.000117633	0.000286009	0.000281396	0.000823429	0.0030054	0.00152	0.00145542	0.00337906	0.00503283	0.00232728	0.00129396	0.000678118	0.00217274	0.000597389	0.000991805	0.00156613	0.000936448	0.000834961	0.000645826	0.000715022	0.00350361	0.000807283	0.000733474	0.0981656
9	0.00203152	0.00191296	0.00283637	0.00283409	0.0010967	0.00229144	0.000104882	0.00105566	0.00281813	0.0012449	0.000989539	0.000567731	0.000734174	0.000953058	0.00100094	0.000991819	0.00235985	0.00206572	0.00403112	0.00603528	0.00114002	0.00144783	0.000109442	0.00279077	0.000136803	0.000171003	0.000250805	0.000184684	0.000957619	0.00456009	0.00159831	0.0032331	0.00351811	0.00246017	0.00365035	0.00127454	0.00152991	0.00276797	0.000132243	0.00642744	0.00151623	0.00143415	0.00122894	0.00325818	0.000994099	0.00113546	0.00126998	0.000925698	0.116761
10	0.00249018	0.00142505	0.00392255	0.000665707	0.000955399	0.00101392	0.000131678	0.00347045	0.00209222	0.00258675	0.00135921	0.000636445	0.000607183	0.000784217	0.000703747	0.00171913	0.00157868	0.00404399	0.00198249	0.00128459	0.00104318	0.000750566	5.55975e-05	0.0005867	0.000121437	0.000750566	0.0015026	0.000140457	0.000708137	0.00126557	0.00735789	0.00129337	0.00242581	0.00193274	0.0024975	0.000879318	0.000553049	0.000959788	3.65773e-05	0.000893949	0.00225901	0.000601331	0.000374552	0.000775439	0.000572069	0.00361384	0.000615962	0.00386403	0.0626833
11	0.00272749	0.0215606	0.00462168	0.0151021	0.00191003	0.0013776	6.53172e-05	0.00180117	0.00203077	0.00324013	0.00330149	0.00101341	0.00216932	0.00276905	0.000615565	0.00082933	0.00494827	0.00245434	0.00416842	0.00286406	0.000862978	0.00185461	0.000760054	0.000732344	0.000160324	0.000174179	0.000120738	7.12551e-05	0.00101934	0.00513433	0.00206838	0.00139541	0.00332128	0.00754314	0.00333513	0.0010906	0.000817454	0.00265821	0.00022762	0.00192983	0.0118323	0.00124894	0.000849123	0.000494827	0.00054431	0.00203275	0.00110841	0.000752137	0.0928592
12	0.0017976	0.00233858	0.0026325	0.000771008	0.00178056	0.00157183	0.00030031	0.00182103	0.00215968	0.00564412	0.00658339	0.000636827	0.000464309	0.00332471	0.00617233	0.000798697	0.0111562	0.00504989	0.00370808	0.00335453	0.000926488	0.00517768	4.25971e-05	0.0029818	0.00123958	0.000104363	0.000560152	5.53763e-05	0.00123532	0.0021043	0.00198077	0.00202123	0.00386782	0.00240887	0.00240461	0.0018764	0.000988254	0.00150794	0.000125662	0.0218822	0.00133542	0.00103298	0.000988254	0.00176352	0.000909449	0.00196373	0.000768879	0.00074332	0.0682151
13	0.00392368	0.00605554	0.0028544	0.00864597	0.0164195	0.00240029	0.000214751	0.00384986	0.0013243	0.00264189	0.0481937	0.00158155	0.00245845	0.000973091	0.00169117	0.00137351	0.00339799	0.00525469	0.00565959	0.00174038	0.00203566	0.0010402	0.000270676	0.00290138	0.000143167	0.000125272	0.000187907	7.60577e-05	0.00518535	0.00158603	0.00151221	0.00131535	0.00253675	0.00499744	0.00310271	0.00118113	0.00102678	0.00253451	9.61906e-05	0.00438898	0.0012639	0.00134219	0.000798606	0.000568196	0.000449635	0.00254793	0.000767288	0.0112521	0.0900635
14	0.00904136	0.00128382	0.00329618	0.00259138	0.00198388	0.00185336	0.000194591	0.00095397	0.0014618	0.00189845	0.00175132	0.0143428	0.000491223	0.0012506	0.00109873	0.000562415	0.0025012	0.00239916	0.00491935	0.00103465	0.0182868	0.000951597	0.000391555	0.00130044	0.000185099	0.000106788	0.000275275	9.25493e-05	0.0011367	0.00161605	0.00453492	0.00113432	0.00405081	0.00296158	0.0042193	0.00139299	0.00139773	0.00243001	0.000142384	0.00948274	0.00226153	0.00173471	0.00124348	0.00197913	0.000771244	0.00136451	0.00218796	0.000704799	0.0802141
15	0.00264964	0.00149096	0.00229146	0.00140034	0.0063285	0.00273379	9.92537e-05	0.00148233	0.0023713	0.00121046	0.00157511	0.000539422	0.000595522	0.00120615	0.000601995	0.00133345	0.0023864	0.00236051	0.00471455	0.00120183	0.00343935	0.00157943	0.000418592	0.00118241	0.000209296	0.000200665	0.000349545	0.000170457	0.00103785	0.00164632	0.00156217	0.00161611	0.00305313	0.004926	0.00551937	0.00179304	0.000683987	0.00241445	6.47306e-05	0.00146291	0.00215337	0.000673199	0.0022591	0.000476849	0.000409961	0.00339404	0.00097096	0.000850129	0.0951929
16	0.0021554	0.00205943	0.00491346	0.000938547	0.00146252	0.00115927	6.90955e-05	0.000754293	0.00184447	0.000925112	0.00254118	0.00045104	0.000773486	0.00122069	0.0423248	0.000510539	0.00200377	0.00195579	0.00223793	0.00180032	0.00133585	0.000869452	9.21273e-05	0.000999965	0.000587312	3.83864e-05	0.000190013	0.000143949	0.00103835	0.0029999	0.00865805	0.000909757	0.00356226	0.0215578	0.00204408	0.000796518	0.0014203	0.00149323	0.000172739	0.00133201	0.00186366	0.00116503	0.000712068	0.000681358	0.00053549	0.00176769	0.000804195	0.000844501	0.124558
17	0.00350264	0.00186763	0.00562798	0.00110618	0.00175048	0.00120492	8.20015e-05	0.00214041	0.00171701	0.00102586	0.00237972	0.00112459	0.000607481	0.000758096	0.00153627	0.000587399	0.00311606	0.00378546	0.00336374	0.00271776	0.000963936	0.000640951	0.000125513	0.00166513	0.000257719	8.20015e-05	6.52665e-05	0.000135554	0.00093214	0.00261735	0.00217053	0.00141243	0.00948038	0.00402477	0.00802276	0.00113463	0.000650992	0.00090369	3.0123e-05	0.00365325	0.00134884	0.000789892	0.00146431	0.000316292	0.00736507	0.00112627	0.00204	0.00251694	0.124053
18	0.00629234	0.00586237	0.00213328	0.00115552	0.00123408	0.000636675	0.000124028	0.000907469	0.00148006	0.00121547	0.000915738	0.000839254	0.000667682	0.00168678	0.00101083	0.0010439	0.00199064	0.00480401	0.00369602	0.00186662	0.000930208	0.00202785	0.00017984	0.00956874	0.00020878	0.000159169	0.0001509	6.20138e-05	0.00131056	0.00411565	0.00188729	0.00106044	0.00805766	0.00496524	0.00189556	0.00116999	0.000981886	0.00190589	5.37453e-05	0.00116999	0.0012072	0.000944677	0.000837187	0.000706958	0.000467171	0.0014904	0.00118033	0.000913671	0.100231
19	0.00144373	0.00213719	0.0036632	0.000803161	0.00131444	0.00164354	0.000154755	0.00272683	0.00112834	0.00121649	0.000810997	0.000642529	0.000660159	0.000789448	0.00155343	0.000501486	0.00199419	0.00268373	0.00412942	0.00219988	0.00100885	0.000873682	0.000260538	0.00132228	0.000765941	0.000231154	0.000264455	9.99054e-05	0.000814915	0.00218225	0.00175128	0.00990043	0.00219792	0.00264651	0.00295211	0.00370238	0.000485814	0.00206863	0.000916779	0.0018649	0.00241732	0.000705214	0.00164942	0.000481897	0.000515198	0.00599041	0.000679748	0.000948122	0.0625937
20	0.00264819	0.00234004	0.00201503	0.000912422	0.00179114	0.00109057	7.22234e-05	0.00193799	0.00273486	0.00175021	0.00125909	0.000816124	0.00098946	0.00149262	0.0036521	0.000532046	0.00148299	0.0052386	0.00579713	0.00154077	0.000784827	0.00169966	0.00011315	0.00155521	0.000291301	0.000127595	0.000101113	0.000146854	0.000780012	0.00155521	0.00177669	0.00169484	0.00246763	0.00240504	0.00518082	0.00152632	0.00220522	0.0076942	0.000108335	0.00120854	0.00118206	0.00065001	0.000707789	0.000835384	0.000820939	0.00266745	0.00356783	0.00087631	0.086148
21	0.00465188	0.0415173	0.00254105	0.0010218	0.00528109	0.000927686	9.6802e-05	0.00236627	0.00251416	0.00167521	0.00121809	0.00120734	0.000629213	0.0015569	0.000599635	0.0049127	0.00284759	0.00397964	0.0106213	0.00204898	0.00130683	0.000650725	8.87352e-05	0.00138481	0.000258139	9.41131e-05	0.000121003	8.87352e-05	0.00233132	0.00336925	0.0205032	0.00081475	0.00297128	0.00167521	0.0110596	0.00170479	0.00184999	0.00256794	6.18457e-05	0.00163757	0.0034042	0.0028207	0.00122616	0.000734082	0.000505522	0.00730855	0.0012638	0.00208931	0.0960572
22	0.00284659	0.00128886	0.00372336	0.00968541	0.00142329	0.00105213	7.01418e-05	0.00149636	0.00314469	0.00221531	0.00163664	0.00379058	0.00956559	0.000853392	0.00125671	0.000517296	0.00253972	0.00254556	0.00580131	0.000803708	0.00180323	0.00245496	0.000111058	0.00332589	0.000189967	0.000172432	9.05998e-05	0.000169509	0.00163664	0.00638583	0.00191721	0.0029781	0.00385195	0.00462936	0.00309501	0.000949837	0.000613741	0.00265954	0.00010229	0.00597959	0.00303071	0.000698495	0.00191136	0.000593283	0.000528986	0.00879403	0.00539215	0.000943992	0.114726
23	0.00162303	0.0018805	0.00154027	0.0012667	0.00196096	0.00472425	0.000101152	0.00128968	0.00605761	0.00178625	0.00242534	0.000666682	0.000595416	0.00114485	0.000643693	0.000652889	0.00137245	0.00248741	0.0031357	0.00129888	0.00092186	0.000935654	0.000280466	0.00266673	0.000144831	0.000158624	0.000124141	0.000177016	0.00160463	0.014359	0.00179085	0.00425987	0.00165291	0.00635647	0.00633808	0.00123221	0.00109198	0.00202763	0.00081841	0.00533575	0.00309203	0.000783926	0.00159544	0.000468976	0.00056553	0.00289892	0.0203085	0.000972436	0.0667716
24	0.00353609	0.00149183	0.00261452	0.00125507	0.00179223	0.000891023	0.000175659	0.00114051	0.0032866	0.00646119	0.0123139	0.000873202	0.00108705	0.000883385	0.000819741	0.000845199	0.00266034	0.0016904	0.00521121	0.00178459	0.000822287	0.00119397	9.41938e-05	0.00115324	0.000142564	5.60071e-05	0.000206208	0.000127289	0.00126525	0.00224283	0.00380849	0.00113542	0.00309821	0.00407834	0.00258651	0.0010565	0.00167512	0.00261452	6.8736e-05	0.00115578	0.00136454	0.00151728	0.000610987	0.000636445	0.000697544	0.000827378	0.00085029	0.00174131	0.148686
25	0.00234864	0.00151043	0.00408868	0.000840973	0.000984824	0.00104568	0.000428786	0.00138871	0.00398632	0.00371245	0.0141195	0.000921198	0.000392823	0.00141638	0.0189579	0.000854805	0.00322281	0.0235528	0.00370415	0.00131679	0.00160725	0.00104292	7.46917e-05	0.00200561	0.000237907	0.000149383	8.85235e-05	0.00018258	0.00112591	0.00204434	0.00260591	0.00167641	0.00279402	0.00232098	0.00255335	0.00141638	0.000915665	0.00133615	0.00047858	0.000904599	0.00179537	0.00110378	0.00100142	0.000968226	0.000816076	0.00229884	0.00722573	0.00123933	0.092662
26	0.00442972	0.000996608	0.00221329	0.000899148	0.00245536	0.00293952	0.00019492	0.000987176	0.00341425	0.00148076	0.00149334	0.000804832	0.000512451	0.0193443	0.000550178	0.000449574	0.00307156	0.00397071	0.00542632	0.00105634	0.00155307	0.000864565	0.000304956	0.00145876	0.000785968	0.000141474	0.000402416	0.000889716	0.000867709	0.00310929	0.00986233	0.00199636	0.00337652	0.00265343	0.0133709	0.000930586	0.00198064	0.00165682	9.43162e-05	0.00139274	0.00157822	0.00245222	0.000918011	0.00094945	0.00125755	0.00266915	0.00514023	0.00085199	0.0717306
27	0.00236609	0.000925755	0.00144034	0.000672157	0.00119166	0.0028142	0.000164962	0.00139848	0.00137878	0.00145511	0.000635225	0.0106462	0.000428408	0.000723862	0.000613066	0.0123549	0.00559392	0.00251382	0.00241287	0.00404279	0.0016053	0.0170526	0.000115719	0.00314658	0.00012803	6.89392e-05	0.000147727	8.12498e-05	0.00082727	0.00149204	0.0063104	0.00245227	0.00163731	0.00190075	0.00201401	0.00154867	0.00293238	0.00213465	0.000113257	0.00185643	0.00151912	0.000721399	0.00120397	0.00052443	0.000669695	0.0011375	0.00311457	0.0108062	0.073861
28	0.00318498	0.0276268	0.00499217	0.00116075	0.00152407	0.00164204	4.71849e-05	0.00486241	0.00387152	0.00577072	0.00303399	0.000523753	0.000568579	0.000764396	0.000615764	0.00154295	0.00210681	0.00187796	0.0121808	0.000924825	0.00236868	0.00143206	0.00012504	0.00180246	0.000113244	8.02144e-05	0.00012504	0.000120322	0.000974369	0.00441415	0.0016326	0.0080238	0.00369458	0.00259281	0.00200064	0.000917747	0.00153587	0.000620482	0.000108525	0.00121029	0.00135657	0.00170338	0.00163024	0.00050016	0.000467131	0.00253147	0.00260697	0.00432922	0.122023
29	0.00292198	0.00274966	0.00749976	0.0020866	0.00110886	0.000981487	0.000108638	0.00131115	0.00307932	0.00179065	0.00151344	0.002184	0.000393344	0.00143102	0.00294821	0.000708019	0.00491118	0.00266725	0.00412075	0.00251365	0.000636842	0.00249118	8.24149e-05	0.00257734	0.000202291	0.000161084	0.000127368	0.000157338	0.00175319	0.00270845	0.00213155	0.00158461	0.00379483	0.0141903	0.00412449	0.00164455	0.000809165	0.00158836	0.000243499	0.00245746	0.00230762	0.00113508	0.00133362	0.0017457	0.000865357	0.00455904	0.00165204	0.000880341	0.115991
30	0.0111561	0.00894446	0.00842073	0.0010096	0.00168793	0.00104746	0.000201921	0.00170055	0.00436023	0.00137243	0.00153018	0.000952814	0.00790962	0.0188701	0.00102538	0.000640467	0.00614281	0.0110804	0.0125065	0.00128409	0.000921264	0.00118313	7.88753e-05	0.000952814	0.000820303	0.000236626	0.000141976	0.000201921	0.00370083	0.00356201	0.00272278	0.0158981	0.00666654	0.0024893	0.00638574	0.00259657	0.00136928	0.001669	0.000145131	0.0452492	0.0024546	0.000700413	0.000649932	0.000523732	0.00101591	0.00211701	0.00104431	0.000861318	0.0485903
31	0.00257852	0.00534225	0.00220243	0.000789228	0.00117387	0.00113683	0.00024788	0.000421681	0.00129354	0.00133342	0.00145309	0.000740791	0.00102571	0.00156136	0.00134482	0.000518554	0.0022936	0.00126219	0.00441626	0.00346747	0.00107415	0.000860458	0.000179499	0.00136477	0.000259277	0.000279221	0.000262126	8.54759e-05	0.000749339	0.00481514	0.00252439	0.00104566	0.0203176	0.00270104	0.00250729	0.00139611	0.00130778	0.00103426	5.41348e-05	0.00166108	0.00127929	0.000934537	0.000561292	0.00139896	0.00114253	0.00169242	0.00102286	0.000869005	0.0577561
32	0.00165373	0.00162257	0.00246835	0.00200985	0.00100604	0.000603177	0.000106836	0.00177837	0.0013488	0.00140667	0.00241271	0.0297426	0.000356119	0.000342765	0.00336755	0.000563113	0.00168489	0.00336755	0.00846673	0.000890298	0.000545307	0.000772333	0.000113513	0.00170047	0.000222574	0.000153576	0.000180285	0.000182511	0.000647691	0.00259522	0.0024038	0.0060518	0.00214339	0.00143783	0.00191414	0.00400189	0.000376151	0.00373257	0.000111287	0.00100604	0.00324513	0.000625434	0.00406421	0.000792365	0.000563113	0.00107726	0.00203433	0.00101049	0.052897
33	0.00372976	0.00185817	0.00269893	0.000874302	0.0165312	0.00196327	0.000114039	0.00216228	0.00267657	0.00108449	0.00166587	0.00094362	0.000565725	0.0101719	0.00130586	0.000532184	0.00150934	0.00181792	0.00596135	0.00106884	0.000760262	0.000708833	0.000116275	0.00137965	0.000275036	0.000547836	7.15541e-05	8.49705e-05	0.00149146	0.00463313	0.00472928	0.0013886	0.00303211	0.00164127	0.00282192	0.00134388	0.00354193	0.00110685	0.000120748	0.000970453	0.00113592	0.000822872	0.00151829	0.00127232	0.0011158	0.00338317	0.0021019	0.00130363	0.11658
34	0.00300028	0.0023637	0.00296898	0.00091313	0.00881301	0.00144796	0.000200889	0.00156015	0.0023637	0.00154449	0.000931393	0.000675716	0.000707024	0.0029455	0.00103836	0.000477437	0.00264286	0.00215238	0.00296637	0.00112185	0.000772247	0.000662672	0.000125229	0.0032664	0.000127838	0.000313073	0.000112185	0.00012262	0.00112706	0.00223326	0.00159928	0.0018967	0.00261938	0.0028307	0.00337336	0.00121577	0.00114533	0.00278896	4.95699e-05	0.002335	0.00573967	0.00109315	0.00069137	0.000508744	0.000594839	0.00470392	0.00117142	0.000902694	0.149563
35	0.0019215	0.00291077	0.00241985	0.00105621	0.00143307	0.00143803	8.92569e-05	0.000555376	0.00503062	0.00304713	0.00143555	0.000711576	0.00435623	0.0087323	0.00130166	0.000515707	0.00360995	0.00226118	0.0121885	0.00355044	0.00180497	0.000572732	0.000146282	0.00127191	0.000247936	0.000106612	6.1984e-05	0.00201572	0.00096695	0.00141323	0.0024744	0.00174795	0.00376367	0.00125704	0.00237275	0.00149505	0.00092728	0.00157687	0.000161158	0.00704138	0.00202812	0.00152233	0.00073389	0.000595046	0.000649592	0.001081	0.00158927	0.000436367	0.0759849
36	0.00979119	0.00169309	0.00187262	0.000905927	0.00144175	0.00143899	2.76197e-05	0.0024692	0.00361818	0.00169033	0.00167652	0.000831354	0.000665636	0.00136718	0.000687731	0.000483345	0.00264873	0.00131746	0.025667	0.00179528	0.00184776	0.000624206	0.000557919	0.0011766	0.000560681	0.00023753	5.80014e-05	0.000143623	0.0010965	0.00238911	0.00184224	0.00216262	0.00383914	0.00603491	0.00920289	0.00171795	0.00226758	0.00163785	8.00972e-05	0.00137822	0.00214053	0.00180633	0.000756781	0.000580014	0.000535823	0.000914213	0.00198033	0.00240015	0.137894
37	0.0038379	0.00222416	0.00573412	0.00191246	0.00742254	0.00199363	0.000438339	0.00142541	0.00172738	0.00159425	0.00138645	0.0009059	0.00123384	0.0010163	0.000590946	0.000584452	0.00250665	0.00445482	0.00502628	0.00169166	0.00121761	0.0011754	9.41617e-05	0.00393531	0.000181829	0.000113643	0.000418857	7.1433e-05	0.00145139	0.00144165	0.00198714	0.00376971	0.00407493	0.00534773	0.00553606	0.00136697	0.000727318	0.00124034	0.000188323	0.00633481	0.00270147	0.00125982	0.00210078	0.000698095	0.000392881	0.00130528	0.00324695	0.00551982	0.100753
38	0.00208668	0.0012057	0.00287454	0.000709825	0.000807992	0.000921262	0.000171163	0.00117297	0.00256494	0.00160088	0.00453583	0.000760167	0.000395186	0.000830646	0.000432943	0.000734996	0.0022654	0.00206655	0.00751609	0.00248439	0.00507449	0.000636829	8.30646e-05	0.00126611	0.00056635	0.000465665	8.55817e-05	0.000110753	0.00101943	0.00252466	0.00145237	0.00224778	0.00394935	0.00267821	0.00374043	0.00110501	0.00116542	0.00213954	5.03422e-05	0.00189035	0.000903643	0.00215716	0.00157068	0.000931331	0.000667034	0.00816047	0.00153292	0.00102698	0.0930123
39	0.00186302	0.00632047	0.00178022	0.00136345	0.00379504	0.000623767	7.72808e-05	0.000781088	0.00322095	0.000833529	0.00152354	0.000554766	0.000425045	0.00109297	0.00096877	0.00090529	0.00141313	0.00096601	0.00443537	0.00103225	0.00118129	0.000527166	6.62407e-05	0.00126133	0.000320163	8.00408e-05	0.000132481	0.000140761	0.00116197	0.00493217	0.0022301	0.00212522	0.00312159	0.00159806	0.00336172	0.00742724	0.00142142	0.00327339	0.000104881	0.00155666	0.0019817	0.00122269	0.00157046	0.000874929	0.000590646	0.00226322	0.00118957	0.00122545	0.101459
40	0.00292234	0.0019048	0.00311468	0.00160388	0.00137121	0.00120679	0.000145807	0.000617353	0.00508153	0.000890353	0.00123471	0.000893455	0.00113543	0.000865535	0.00727484	0.0146676	0.0021747	0.0025904	0.00326359	0.00176519	0.00107649	0.000952399	0.000362966	0.00192962	0.000158216	5.5841e-05	0.000124091	0.000102375	0.00129365	0.00410121	0.00169694	0.00207852	0.00384372	0.00193582	0.00267106	0.00188308	0.00141464	0.000983421	9.61706e-05	0.00144256	0.00278274	0.000933785	0.00207852	0.000698012	0.00157596	0.000998933	0.00114784	0.00130606	0.147594
41	0.00117376	0.00246677	0.00309131	0.00364994	0.00127105	0.00156606	9.10132e-05	0.00103567	0.00154722	0.00321685	0.00299716	0.000351499	0.00428076	0.000815981	0.000819119	0.000690445	0.0021341	0.00462598	0.00418661	0.00339573	0.00154722	0.000844226	0.000495865	0.00184851	0.000772043	6.27677e-05	0.000144366	0.000103567	0.00114865	0.00379431	0.00146249	0.0258854	0.00409246	0.00626736	0.00237262	0.0013652	0.000950931	0.00399203	0.00011612	0.0009729	0.00085678	0.00137461	0.000985454	0.000637093	0.000461343	0.00127732	0.00158489	0.00112668	0.0836882
42	0.00297071	0.00183509	0.00340156	0.0011702	0.00150796	0.00119414	7.44673e-05	0.0012952	0.00224466	0.00239625	0.00133775	0.0013936	0.00101329	0.00198136	0.00297603	0.000640951	0.00230317	0.0038457	0.00448665	0.00130052	0.000792545	0.000726056	7.71268e-05	0.000816481	0.000249997	0.001992	7.97864e-05	5.58505e-05	0.00110371	0.00339624	0.00228189	0.00135105	0.00255848	0.0018803	0.00208774	0.00179253	0.000718077	0.00121009	6.11696e-05	0.0114201	0.00137233	0.000617015	0.000574462	0.000609036	0.000739354	0.000797864	0.00245742	0.00122073	0.0994404
43	0.00364379	0.0013521	0.00232607	0.00103508	0.000996887	0.0016271	0.000110765	0.0013139	0.00190593	0.00211218	0.00106946	0.000844107	0.0025476	0.00082883	0.00118786	0.00853274	0.00237954	0.00354831	0.00575597	0.0118748	0.00162328	0.00230315	0.000492714	0.00107328	0.000332296	9.16678e-05	0.000137502	0.000106946	0.00134064	0.00516777	0.0039188	0.00156981	0.00375838	0.00420908	0.0142925	0.00211982	0.00154689	0.0019212	0.000106946	0.0015278	0.00280733	0.000817371	0.00212364	0.0104158	0.000607299	0.00198232	0.00119168	0.00179898	0.0983137
44	0.00216985	0.00195938	0.00268563	0.000945603	0.000800353	0.00181117	0.000112642	0.00091596	0.00266488	0.00133985	0.006886	0.00338816	0.00420927	0.000352748	0.000880389	0.00106417	0.00304134	0.00168667	0.00332295	0.00145546	0.00102564	0.000690675	0.000112642	0.00203349	0.00267674	0.000133392	6.5214e-05	0.000302356	0.00115607	0.00320141	0.0023477	0.00230917	0.00334963	0.00223803	0.00546908	0.0018171	0.000708461	0.000818139	0.000145249	0.00361345	0.00198903	0.00232102	0.000918924	0.00087446	0.000658068	0.0020246	0.00123907	0.00155624	0.0901139
45	0.00251208	0.000809631	0.00240948	0.000734768	0.00167749	0.000939949	0.000158044	0.000612769	0.00488274	0.00699555	0.00860095	0.00139467	0.000385407	0.000701496	0.00156104	0.0188932	0.0026313	0.00392338	0.00255644	0.00333557	0.00152776	0.000768041	5.82269e-05	0.000668223	0.000263407	8.87267e-05	0.000676541	0.000144181	0.00100649	0.00113958	0.00173849	0.0184468	0.00254257	0.00157767	0.00199358	0.000840131	0.00117286	0.00102868	5.54542e-05	0.00122277	0.00105086	0.00973498	0.000720905	0.00147508	0.00042977	0.00103977	0.000621087	0.00280876	0.112591
46	0.00130182	0.00204184	0.00236343	0.00196823	0.00123208	0.00161953	0.000437815	0.00422317	0.00195273	0.0010926	0.00135606	0.000751647	0.000999613	0.00149942	0.00134444	0.0105347	0.00227819	0.00357226	0.00334754	0.000964742	0.00213096	0.00118946	0.000174351	0.00102286	0.000484308	7.74893e-05	9.29872e-05	8.91127e-05	0.000956993	0.00458737	0.00434328	0.00136381	0.00293297	0.00470748	0.00228981	0.00106935	0.00383185	0.00230531	0.00025184	0.00159628	0.00150329	0.00199535	0.000519179	0.000720651	0.000678032	0.00141031	0.00550562	0.00116621	0.0776056
47	0.00164896	0.00142278	0.00229103	0.0188171	0.00195905	0.00358613	0.000102148	0.00158329	0.00312646	0.0013717	0.0034402	0.00174746	0.000386703	0.00056911	0.00585527	0.0170186	0.00324685	0.002167	0.00415888	0.00249168	0.000897443	0.00107985	1.82407e-05	0.00129874	0.000197	0.000167815	0.000116741	8.02592e-05	0.000787999	0.001379	0.00195541	0.00221807	0.00732182	0.00998862	0.00392175	0.000725981	0.000952166	0.00171463	0.000113092	0.00402025	0.00168544	0.00118929	0.0010835	0.000554518	0.00124402	0.00172557	0.000835425	0.00245885	0.0828129
48	0.00272119	0.00372964	0.00426107	0.0070783	0.00533674	0.00169354	0.000115251	0.00212573	0.00145024	0.0159046	0.00210012	0.000576253	0.0264148	0.0011333	0.000467405	0.00110769	0.00189203	0.00429628	0.0056985	0.00346712	0.00414262	0.000832365	4.16182e-05	0.0011397	0.000131258	0.000124855	8.00351e-05	8.64379e-05	0.00102125	0.0013766	0.00144703	0.00121973	0.00229541	0.0020553	0.00208411	0.000777941	0.000745927	0.00105326	9.92435e-05	0.00122294	0.00133178	0.00139581	0.000713913	0.000768337	0.00115251	0.00270198	0.00719996	0.00121333	0.0975019
49	0.00574061	0.00169815	0.00257219	0.00146715	0.0120775	0.000849074	0.000206025	0.000521306	0.00432029	0.00178867	0.00146403	0.00191666	0.000811615	0.00064617	0.000874047	0.00074294	0.0021976	0.00253474	0.00409865	0.00203216	0.00104573	0.00105822	0.000134229	0.0016045	0.00044951	0.00044951	0.000390199	0.000190417	0.00147027	0.00142033	0.00359608	0.00208523	0.00427034	0.00164508	0.00230374	0.00142969	0.00109568	0.00060559	3.1216e-05	0.001489	0.00108944	0.000933357	0.00152334	0.00103949	0.0022257	0.00168878	0.00117684	0.00206962	0.115895
50	0.00216053	0.0362168	0.00310553	0.000948613	0.00321374	0.00498112	9.37792e-05	0.00182869	0.00263303	0.00112174	0.00172409	0.000818764	0.000396758	0.000559068	0.000461682	0.00053382	0.00214971	0.00165196	0.00338687	0.00138505	0.000667275	0.000793516	0.000122634	0.00175656	0.000230841	0.000274124	0.000147883	0.000194772	0.00289273	0.00213528	0.00228677	0.00201265	0.00192969	0.00370789	0.00431745	0.00138505	0.00124077	0.00152211	0.000165917	0.00134176	0.00268353	0.000898116	0.000724985	0.000685309	0.000541034	0.00135619	0.000670882	0.00667275	0.100337
51	0.00315941	0.00115701	0.0165993	0.00107679	0.000712719	0.00119095	0.000107988	0.000700377	0.00239424	0.000792938	0.00071889	0.00115393	0.000644841	0.00129585	0.000749743	0.00445526	0.0014748	0.00188824	0.00472678	0.00163216	0.000808365	0.00791396	0.000145012	0.00261022	0.000237573	7.40487e-05	0.00016661	8.94755e-05	0.00186356	0.00176483	0.00133288	0.000907097	0.0042362	0.00221529	0.00380425	0.00102743	0.0018759	0.000990401	0.00016661	0.00424237	0.00136064	0.00108913	0.00661502	0.000496743	0.00281385	0.0014964	0.00200857	0.00102126	0.132124
52	0.00510462	0.00422668	0.00327766	0.00102427	0.00168482	0.00232864	0.000154686	0.0011915	0.00272163	0.0014298	0.00248333	0.00042643	0.00262129	0.00109952	0.000723259	0.00107444	0.00553941	0.00711971	0.0119024	0.00165137	0.00102427	0.00199837	8.36138e-05	0.00241226	0.000167228	6.27103e-05	0.000280106	0.00012124	0.00131692	0.0036581	0.00265892	0.00126257	0.00334037	0.00308953	0.00786806	0.00096992	0.00204436	0.00116223	7.94331e-05	0.00162629	0.00189803	0.00122494	0.00200255	0.00202345	0.00042643	0.00579025	0.00101591	0.00127093	0.122193
53	0.00153913	0.00828509	0.0049485	0.00300184	0.00222318	0.00278353	0.000534874	0.000782299	0.00617834	0.00109158	0.000986061	0.000844155	0.000589453	0.0227303	0.00177564	0.0011316	0.00449003	0.00465377	0.00340573	0.0027617	0.0225229	0.00304187	0.00013099	0.00483934	0.000174653	6.18562e-05	0.000109158	0.000120074	0.0016592	0.00162282	0.00271076	0.00295818	0.0032711	0.00422805	0.00361677	0.00157551	0.00532327	0.00131353	7.2772e-05	0.000953313	0.00528689	0.00107703	0.000665864	0.000669502	0.000614923	0.00334387	0.0030637	0.000582176	0.0945672
54	0.00400533	0.00356914	0.00261332	0.000838236	0.00287503	0.00142614	0.000136545	0.00122511	0.00197232	0.00109995	0.00163096	0.00133132	0.000549974	0.000572731	0.000842029	0.0606792	0.00193818	0.00583731	0.00279918	0.00597385	0.00342122	0.00140717	9.8616e-05	0.00117201	0.000276883	0.00018206	0.000144131	6.82726e-05	0.000804099	0.0316519	0.00378913	0.003645	0.00249574	0.0020368	0.00928507	0.000879958	0.00100892	0.00130477	0.000163096	0.00578421	0.00171061	0.000769963	0.000595489	0.000819271	0.0011796	0.00240851	0.00304572	0.00114926	0.0848021
55	0.0190081	0.00160213	0.00284862	0.000780349	0.00116707	0.00153308	0.000138115	0.00495832	0.00384995	0.000887388	0.0012603	0.000987521	0.00072165	0.011391	0.00108765	0.000583535	0.0036117	0.00524837	0.00509989	0.00361516	0.00548661	0.00149164	4.48873e-05	0.00211661	0.000196814	0.000158832	0.000207172	0.000200267	0.000849406	0.00165738	0.00183347	0.00177823	0.00475115	0.00181276	0.00344251	0.000842501	0.000977163	0.00170572	0.000110492	0.00201648	0.00194051	0.00111528	0.00334583	0.00113945	0.000355646	0.00105313	0.00158832	0.00169881	0.0644651
56	0.00318069	0.00181347	0.00651646	0.00189576	0.00258253	0.00100643	0.00213629	0.000550687	0.00516506	0.00201602	0.00155395	0.00127544	0.000547522	0.00185145	0.00105707	0.000901987	0.00155395	0.00354465	0.01121	0.000778557	0.00101909	0.00083236	0.000674117	0.00059816	0.000550687	0.00011077	0.000218376	0.00131342	0.000930471	0.00173118	0.00215211	0.00244644	0.00317436	0.00156028	0.00443081	0.0018736	0.00115518	0.00138621	0.000218376	0.00183562	0.00611769	0.00131342	0.00136406	0.00110137	0.000841855	0.000933636	0.00228503	0.0124316	0.124332
57	0.00345459	0.00117847	0.00316503	0.00200339	0.00146803	0.00155894	0.000437716	0.000818193	0.00359264	0.00123234	0.0026566	0.000511791	0.000851863	0.000565664	0.00101011	0.00150844	0.00294617	0.00293943	0.00456235	0.00123907	0.00159935	0.0011448	4.37716e-05	0.00292597	0.000367008	0.00213134	0.000265997	2.02023e-05	0.00111786	0.0233168	0.00698326	0.00103705	0.005293	0.00374753	0.00262967	0.0032189	0.000801358	0.000986545	4.71387e-05	0.00131652	0.00239397	0.0020842	0.000515158	0.00064984	0.00061617	0.000888901	0.000925938	0.000633005	0.122897
58	0.00423611	0.00215929	0.00284952	0.00237613	0.00542723	0.00133161	0.000253495	0.00623047	0.00488665	0.00250441	0.00115447	0.00129191	0.000366498	0.000626101	0.00197604	0.00117585	0.00214402	0.00630988	0.00574792	0.00242805	0.0200597	0.00115752	0.000363444	0.000885704	0.000265711	0.000314578	0.000354282	0.000103841	0.00154235	0.00637707	0.00146294	0.00100176	0.00275179	0.00167978	0.00347563	0.00129191	0.000687184	0.00173781	0.000247386	0.00136521	0.00121861	0.000809351	0.0009926	0.000506989	0.00186303	0.00628545	0.00123388	0.0012858	0.0705235
59	0.00210113	0.00131923	0.00239772	0.000437174	0.000805017	0.00480891	5.19987e-05	0.00101109	0.00146559	0.000930199	0.00297355	0.000525764	0.000338954	0.000660576	0.000444878	0.000762647	0.00178914	0.00167936	0.00563897	0.000735685	0.000697167	0.000385175	3.46658e-05	0.000706797	0.000167551	4.23693e-05	0.000138663	0.000161774	0.000695242	0.00144826	0.00129034	0.00182766	0.0839894	0.00409441	0.00260571	0.00632265	0.000937902	0.00106308	6.35539e-05	0.0107676	0.00225135	0.000431396	0.00191047	0.000650946	0.000441026	0.000857015	0.00135582	0.00126723	0.0737746
60	0.00181392	0.00653584	0.00172537	0.000936955	0.00109407	0.00050847	0.000122833	0.00099123	0.00147113	0.0016511	0.00131402	0.000585597	0.000251378	0.000776987	0.00171109	0.00246808	0.00216528	0.00339646	0.00197675	0.000959808	0.00367641	0.000871254	0.0004999	0.00285657	0.000279944	6.57011e-05	8.85537e-05	0.000122833	0.000831262	0.00100551	0.00227383	0.00163682	0.00301654	0.00261948	0.00180535	0.00105122	0.00109692	0.00137115	0.000202817	0.00128546	0.00212815	0.00117691	0.000948382	0.000825549	0.00109407	0.00657011	0.00595024	0.0025852	0.125041
61	0.00192581	0.00147674	0.00342271	0.000898136	0.00116873	0.00101328	0.00185672	0.00268865	0.00310893	0.00249866	0.00253608	0.00126948	0.000388617	0.00216474	0.000777233	0.000820413	0.00208989	0.00135872	0.00438129	0.00235473	0.00142781	0.00165522	0.00012666	0.000641937	0.000405889	0.0016178	0.000100752	0.000155447	0.00118888	0.0350619	0.00139038	0.0013069	0.00679072	0.00198914	0.00697783	0.00146523	0.00185385	0.000880865	0.000158325	0.00097586	0.0018193	0.00110252	0.00132705	0.00284122	0.00140478	0.00122918	0.00308303	0.000791627	0.150873
62	0.00317974	0.00306209	0.0022722	0.00340158	0.00142181	0.000877284	0.000127727	0.000682332	0.00211758	0.00180163	0.00121005	0.00135458	0.000520993	0.0011798	0.00157978	0.0010319	0.0037982	0.00237976	0.00507884	0.00175793	0.0039461	0.000776447	7.39473e-05	0.00112602	0.000225203	0.000255454	9.41148e-05	0.000228565	0.000820143	0.00202683	0.00821488	0.00138483	0.00308562	0.0014655	0.00356964	0.00109913	0.00107224	0.00404021	0.000121005	0.00354275	0.00226884	0.000658804	0.00123694	0.000736112	0.000900813	0.00114282	0.00196633	0.00101173	0.0939568
63	0.00196127	0.0031352	0.00338346	0.000961129	0.0115974	0.00604341	7.44786e-05	0.000985955	0.00191517	0.00118102	0.00248262	0.00169528	0.000517804	0.000645482	0.00207476	0.00309264	0.0059973	0.00389062	0.00559654	0.00196482	0.000773159	0.0013087	0.000322741	0.0027096	0.000340474	7.44786e-05	0.000127678	0.000124131	0.0013619	0.00429848	0.00187261	0.0075117	0.00260321	0.00237268	0.00428075	0.00192581	0.00152149	0.00222017	0.000326287	0.00188679	0.00147539	0.000805079	0.000982409	0.000982409	0.00089729	0.00101787	0.00231593	0.00102142	0.0981558
64	0.00552962	0.00606445	0.00206983	0.00118449	0.00227228	0.00102132	0.000135974	0.00484068	0.00223602	0.00173141	0.00138694	0.00147759	0.000480442	0.000882322	0.000840019	0.000562027	0.00233574	0.00303374	0.00293402	0.00137485	0.000752391	0.00136579	4.23031e-05	0.00166191	0.000166191	7.25196e-05	0.000453248	0.000166191	0.00194594	0.0127695	0.0019822	0.00169515	0.00341749	0.00138996	0.00931877	0.00151083	0.00104851	0.00129931	0.00027497	0.00424844	0.00135672	0.00162867	0.00105758	0.000613395	0.000462312	0.00241732	0.00133557	0.000565049	0.111988
65	0.00216761	0.00930917	0.00369072	0.00155201	0.00366182	0.00221096	6.35833e-05	0.000734098	0.00207802	0.0021416	0.00139016	0.00535834	0.000540458	0.00263293	0.000794791	0.0019075	0.00226588	0.0034335	0.00444216	0.00212426	0.00214738	0.031913	0.000280344	0.00213871	8.95946e-05	0.000540458	0.000167629	8.95946e-05	0.000823692	0.00599128	0.0026098	0.00422251	0.00364737	0.00520516	0.00224276	0.00295373	0.00137282	0.00202599	0.00175721	0.00294506	0.000947969	0.00058959	0.00113294	0.000653174	0.000612711	0.00375141	0.000921957	0.00116184	0.0963431
66	0.00259615	0.00154302	0.00365875	0.00109336	0.000882738	0.000939536	5.44316e-05	0.000866172	0.0020187	0.00126613	0.00161165	0.00351675	0.000399954	0.000681578	0.000650812	0.00081884	0.00194534	0.00249439	0.00232872	0.00104367	0.000904037	0.000754942	6.15313e-05	0.00107207	0.000120696	5.91647e-05	0.000134896	9.93968e-05	0.000977401	0.00639216	0.00276418	0.00179624	0.00257958	0.00165898	0.00381494	0.00311207	0.00136316	0.000911137	2.12993e-05	0.00169684	0.00119986	0.000982135	0.000889838	0.00117619	0.000736009	0.00123536	0.00128742	0.000844872	0.0938802
67	0.00241099	0.00217342	0.00277055	0.00375293	0.000975954	0.00275129	0.000186202	0.0517737	0.00312049	0.00113005	0.00151851	0.000931009	0.000465505	0.000629234	0.00186523	0.00102411	0.00709814	0.00168545	0.0026293	0.00114931	0.000638865	0.000581078	0.000487977	0.000921378	9.95217e-05	0.0177726	0.000420559	0.00016694	0.00105621	0.001053	0.00113326	0.00184918	0.0042377	0.00148961	0.00236284	0.00337089	0.000931009	0.0020418	0.000102732	0.00108832	0.00176892	0.00113005	0.00112684	0.000420559	0.00060034	0.00100485	0.00113647	0.00191659	0.130797
68	0.0054565	0.00245472	0.00152193	0.00120164	0.00164583	0.0009702	6.31214e-05	0.00163648	0.0015944	0.00136296	0.000680309	0.000451201	0.0012671	0.00126944	0.00188429	0.000827592	0.00113385	0.00242667	0.00205729	0.00393223	0.000862659	0.000703687	0.00022677	0.000939808	0.000121567	6.07836e-05	9.35132e-05	5.84458e-05	0.00129282	0.00216249	0.00158505	0.00110579	0.00468034	0.00229341	0.0056669	0.00186793	0.00312568	0.00148452	0.000175337	0.00179545	0.00132789	0.000621863	0.000624201	0.000518998	0.00189364	0.00115255	0.000748106	0.00125775	0.0864647
69	0.00194036	0.00110263	0.00135029	0.000734366	0.00195328	0.00101864	4.9532e-05	0.00103371	0.00214065	0.00125122	0.0012103	0.000704216	0.000400563	0.00142135	0.000910959	0.000460863	0.00215787	0.00381181	0.00470339	0.00121677	0.00101648	0.00077313	5.16856e-05	0.00244645	0.000137828	4.52249e-05	0.000148596	0.000148596	0.000613766	0.00178315	0.00569403	0.00115431	0.00463017	0.00230647	0.00253475	0.00130721	0.00129645	0.00142566	0.000152903	0.00141489	0.00148596	0.00100787	0.00127276	0.00159149	0.000452249	0.000882962	0.00574787	0.000798973	0.0744617
70	0.00234732	0.00138881	0.00217224	0.00114844	0.00139177	0.00186658	0.00016915	0.00111579	0.00230281	0.00214256	0.000937741	0.000816072	0.000551962	0.000789364	0.000967416	0.000581637	0.00186064	0.00700338	0.00546026	0.000985222	0.00131462	0.00110392	5.04481e-05	0.00148377	0.000314559	9.49611e-05	0.000178052	8.3091e-05	0.00145112	0.00118701	0.00448098	0.00190219	0.00305953	0.00404475	0.00441866	0.00137397	0.00127901	0.00148674	7.12208e-05	0.00229984	0.00126714	0.000795299	0.00302392	0.000498546	0.00164105	0.00292302	0.00113063	0.00107425	0.0987418
71	0.0021698	0.00213641	0.00819971	0.000949855	0.00313179	0.00099234	6.97976e-05	0.00113194	0.00430621	0.00138078	0.00115318	0.000573555	0.000555346	0.00185722	0.00224566	0.00080419	0.00232457	0.00296488	0.00377818	0.00130795	0.00143237	0.000549277	9.71098e-05	0.00162962	0.000558381	0.000224566	0.00033078	4.55202e-05	0.00100448	0.0300433	0.00261286	0.00770202	0.0022578	0.00220014	0.00285563	0.00111373	0.00164176	0.000955924	0.000895231	0.00162962	0.00115014	0.001575	0.000792052	0.000834537	0.00127457	0.00115621	0.000931647	0.00122298	0.0853473
72	0.00304488	0.00225899	0.00219685	0.011273	0.00148771	0.00221512	0.000215664	0.0104067	0.0036407	0.00154985	0.00296081	0.000734719	0.000504434	0.00092114	0.00133054	0.00106735	0.00216395	0.00676234	0.00823543	0.00200311	0.00112584	0.00103446	7.67617e-05	0.00103811	0.00011697	0.000208353	0.000212008	8.40723e-05	0.00131957	0.00592893	0.00286577	0.00138537	0.00325323	0.00333731	0.00357856	0.00135612	0.00147675	0.00133419	0.000164489	0.00454722	0.00923333	0.00176552	0.00110025	0.00107101	0.000533676	0.0020287	0.000701821	0.00102349	0.0797883
73	0.00477773	0.00313714	0.0032882	0.00115228	0.00243805	0.00189704	0.000172139	0.000871233	0.00206567	0.00155276	0.0019392	0.000969598	0.00103635	0.00577895	0.00211485	0.000505877	0.00391352	0.00269801	0.00969949	0.00138414	0.000927442	0.0014825	0.000182678	0.00171788	0.000182678	0.000140521	0.000154574	9.8365e-05	0.00100122	0.014003	0.00224483	0.0122394	0.00199892	0.00265234	0.00289826	0.00149655	0.000797459	0.00214295	0.000526956	0.00221321	0.00135955	0.000709633	0.000628834	0.00047426	0.00063586	0.00159492	0.00480232	0.00103635	0.0991168
74	0.00306788	0.00655523	0.00325629	0.00676142	0.00199074	0.00159615	0.000138641	0.00112335	0.00289369	0.00185921	0.00068254	0.00104514	0.0010558	0.000803407	0.00287947	0.000600778	0.00230002	0.00672587	0.00409524	0.00221115	0.000924274	0.00110913	0.000191965	0.000906499	0.000216849	0.000110202	0.000135086	0.000113757	0.0011589	0.00391039	0.00188054	0.00110557	0.00329184	0.00170635	0.00152505	0.00110557	0.00131176	0.0128936	7.46529e-05	0.00109491	0.00154638	0.000746529	0.000732309	0.000440807	0.000927828	0.0101528	0.0016317	0.00152861	0.102761
75	0.00202813	0.00761776	0.00419978	0.000876212	0.0010575	0.00545744	0.000113303	0.000558963	0.00147672	0.0019035	0.00275705	0.000804454	0.00033991	0.00311962	0.00105372	0.000415446	0.00446415	0.00293078	0.00315739	0.00117835	0.00186573	0.00136719	0.000143518	0.000947971	0.000309696	0.000188839	0.000173732	0.000381455	0.00090265	0.00137852	0.00257576	0.00331979	0.00286657	0.00339532	0.00345197	0.000845998	0.0021301	0.00175242	3.77678e-05	0.00245491	0.00110282	0.00114814	0.000804454	0.000642052	0.000260598	0.0011708	0.00248512	0.00455479	0.0572862
76	0.00353026	0.00308465	0.00205973	0.00286679	0.00572368	0.00102987	7.92205e-05	0.00119326	0.00145072	0.00108433	0.00114375	0.00172305	0.000673374	0.000990256	0.00133189	0.000841717	0.0392339	0.00361443	0.00353521	0.00168343	0.000727838	0.00131704	0.000401054	0.0048473	0.000123782	0.0003862	0.000103977	8.9123e-05	0.00107938	0.00149529	0.00196071	0.00356987	0.00391646	0.00201022	0.00187653	0.00069813	0.00109423	0.00185178	9.90256e-06	0.00139131	0.00129228	0.00258952	0.00138636	0.000866474	0.00171809	0.0013418	0.00551573	0.00350551	0.0743534
77	0.00273647	0.0013879	0.00438779	0.00103011	0.00136037	0.00202876	8.2566e-05	0.0020956	0.00518986	0.00204842	0.00132499	0.000900363	0.000448215	0.00148619	0.00080207	0.000813865	0.00294879	0.00163952	0.00725794	0.0012149	0.000888567	0.00189509	5.11123e-05	0.00139969	0.00013761	0.000129747	7.07709e-05	0.000102225	0.00256348	0.00184397	0.00158448	0.00158841	0.00216637	0.00160807	0.00262245	0.00174568	0.00477703	0.00103797	0.000157269	0.00207594	0.000975065	0.00071164	0.000691982	0.00066446	0.000310605	0.00100259	0.00170243	0.00113233	0.168171
78	0.00412099	0.00431386	0.00508535	0.000636472	0.00925456	0.00255875	0.000546466	0.000816484	0.00286412	0.00129545	0.00184191	0.00173583	0.000501463	0.00256839	0.000919348	0.000572182	0.0249381	0.00705584	0.00386383	0.00189013	0.00122151	0.0016394	0.000144653	0.00109615	0.000189656	5.46466e-05	0.000253946	0.000131795	0.000948279	0.00211193	0.00281591	0.00074255	0.00408242	0.00309878	0.00384133	0.000983638	0.00101578	0.00227265	0.000115722	0.00477032	0.00171976	0.00139831	0.000986853	0.00090649	0.000478961	0.01109	0.00104793	0.000684689	0.0779646
79	0.00165724	0.00601182	0.012828	0.00118919	0.00150815	0.00225356	0.000218422	0.00210102	0.00183405	0.0022709	0.0016087	0.000679536	0.000630998	0.00102277	0.00116145	0.000752344	0.00196927	0.00790828	0.00330754	0.00123773	0.00208715	0.000974233	7.28075e-05	0.000873689	6.24064e-05	5.20053e-05	0.000235757	0.00016295	0.00119266	0.000870222	0.00148735	0.00125853	0.00429217	0.0316331	0.00390733	0.00108171	0.00150122	0.0009777	5.54723e-05	0.00180632	0.00100197	0.000863288	0.00112678	0.000922228	0.000530454	0.00141108	0.00101237	0.00103317	0.0945283
80	0.00162146	0.00149226	0.00138244	0.000836571	0.00540703	0.000920552	0.00011951	0.0483177	0.000797811	0.000536181	0.00145027	0.000649231	0.00254847	0.000377911	0.00552654	0.000542641	0.0018734	0.00263245	0.00329138	0.00218671	0.000691221	0.000487731	2.907e-05	0.000804271	0.00013566	0.000539411	0.00011305	8.72101e-05	0.000962542	0.00392123	0.00489992	0.00294253	0.00236436	0.00165376	0.00239666	0.00552654	0.00198968	0.000927012	0.00015181	0.00105621	0.00146319	0.00326231	0.000694451	0.000510341	0.000558791	0.000881791	0.000885021	0.0022933	0.103648
81	0.00424602	0.004415	0.00546122	0.000866461	0.00174371	0.0019738	3.9548e-05	0.0015208	0.00376785	0.00232614	0.00122599	0.00111813	0.000363123	0.000647149	0.000740626	0.000506933	0.00351258	0.0285608	0.00603646	0.00268207	0.00307396	0.00092758	6.83102e-05	0.00434668	0.000215716	0.000125835	0.000172573	3.59527e-05	0.000848484	0.00275038	0.00169697	0.00219312	0.00263893	0.00230457	0.00906368	0.0009887	0.00160349	0.000916795	0.000115049	0.00302003	0.0023585	0.00108218	0.00278274	0.00106061	0.000834103	0.00130508	0.00141294	0.000618387	0.128747
82	0.00266378	0.00178854	0.00546891	0.00111988	0.00168525	0.00574616	0.000880679	0.00107095	0.00276707	0.00209297	0.00117424	0.00107095	0.000782826	0.0227509	0.0014678	0.00239197	0.00294647	0.0038652	0.00654529	0.0028758	0.00100028	0.0084643	8.15443e-05	0.00188096	0.00101659	0.000304432	0.000858934	0.000103289	0.0137321	0.00357164	0.00213646	0.0013482	0.0060071	0.00111444	0.00325634	0.00242459	0.0017831	0.00247895	0.000217452	0.00132102	0.00107095	0.00110357	0.000815443	0.000723026	0.000456648	0.00173418	0.00175592	0.00285949	0.142333
83	0.00205218	0.00232051	0.00324971	0.00643481	0.00456648	0.0011528	0.000318014	0.00112299	0.00172423	0.002082	0.00193293	0.000631059	0.000844725	0.000472052	0.00168945	0.0015205	0.00325467	0.00843731	0.00495903	0.000959011	0.000954042	0.00343356	6.45966e-05	0.00086957	0.000263355	0.000109317	0.000154038	0.000213666	0.00450685	0.00195777	0.00155529	0.00146585	0.00245964	0.00118758	0.00356772	0.00191802	0.000447207	0.00218635	9.44104e-05	0.00201243	0.00163976	0.00131181	0.00141616	0.0023702	0.000760252	0.00284225	0.00617643	0.00140622	0.141616
84	0.00408944	0.00283493	0.00731179	0.000805589	0.00102697	0.00115611	0.000313626	0.000885533	0.00497497	0.0019863	0.00277959	0.000873234	0.000541159	0.000947028	0.00570062	0.00118071	0.00372662	0.00212159	0.00487658	0.00108232	0.00619873	0.00180181	9.2243e-05	0.00151278	0.000448916	0.000202935	0.000430467	6.76449e-05	0.000928579	0.0114996	0.00312396	0.00374507	0.00365897	0.00186331	0.00190021	0.00128525	0.00122376	0.00144514	0.000147589	0.00134675	0.00287183	0.00141439	0.000805589	0.000811738	0.000842486	0.00252746	0.00115611	0.000670299	0.0983126
85	0.00262653	0.00155716	0.00405861	0.00300174	0.00101309	0.000781704	6.879e-05	0.00161344	0.001282	0.00175727	0.00653505	0.00263903	0.000844241	0.00176353	0.00138205	0.000631617	0.0104936	0.0041274	0.00336446	0.00199491	0.000744183	0.00178229	3.12682e-05	0.00421495	0.000112565	5.00291e-05	0.000581588	0.000106312	0.00139456	0.00324564	0.00340198	0.00108813	0.00254523	0.00181981	0.00405236	0.000712914	0.000944299	0.00135704	1.87609e-05	0.00256399	0.00982446	0.00105686	0.00261402	0.000762943	0.00113816	0.00160093	0.00118819	0.00180105	0.0817475
86	0.00289572	0.00227606	0.00307447	0.00116782	0.00325321	0.00137636	5.95827e-05	0.00126315	0.0105759	0.00171002	0.0011142	0.00165044	0.00107249	0.00120953	0.00305659	0.000983114	0.0029553	0.00614893	0.00228202	0.00217477	0.00130486	0.00092949	9.53323e-05	0.00415291	7.74575e-05	0.000196623	0.000262164	0.000190665	0.00132274	0.00321151	0.00253822	0.0013704	0.00419462	0.00303872	0.00365242	0.000780533	0.000762658	0.00181131	2.97913e-05	0.00175173	0.00153127	0.000679243	0.0348916	0.000571994	0.000333663	0.0177973	0.00072095	0.000697117	0.10511
87	0.0254976	0.00171154	0.00264777	0.00236982	0.00241371	0.00571245	0.000124343	0.000950855	0.00291839	0.00155063	0.00358399	0.000380342	0.00139703	0.000424228	0.000577828	0.000658285	0.00207725	0.00303542	0.00602696	0.000921598	0.00135314	0.00075337	4.38856e-05	0.00172617	0.000146285	0.000109714	4.38856e-05	0.000226742	0.00258925	0.00155794	0.00147017	0.0119369	0.00324022	0.00607085	0.00145554	0.000921598	0.000921598	0.00152137	0.0016384	0.000826513	0.00136045	0.000767999	0.00109714	0.000585142	0.00128	0.00160914	0.00139703	0.000811884	0.113576
88	0.000917848	0.00176168	0.00193439	0.000764873	0.00108069	0.0014952	0.000207256	0.00174687	0.00114978	0.00133729	0.000764873	0.000769808	0.000256603	0.00102148	0.000725396	0.00105602	0.00120899	0.00139158	0.00369113	0.00163337	0.00558604	0.000967194	4.4412e-05	0.00105602	0.000143105	0.0003701	0.000217125	0.00560578	0.0007402	0.00165805	0.00221566	0.00194919	0.00293613	0.00286211	0.00156922	0.00140638	0.000759938	0.00145079	0.000394773	0.00149027	0.00175181	0.000759938	0.00200841	0.000937586	0.000616833	0.000621768	0.00152481	0.00622261	0.0469731
89	0.00183962	0.00131973	0.0140704	0.0021129	0.000666529	0.000893149	0.000159967	0.00242617	0.00297938	0.00354593	0.0008065	0.0017663	0.000419913	0.00091981	0.000679859	0.00326599	0.00177297	0.00358593	0.00335931	0.00117976	0.00175297	0.00231952	0.000213289	0.00106645	0.000173298	5.99876e-05	0.000253281	0.000193293	0.00307936	0.00203291	0.00443908	0.00171964	0.00314602	0.00131973	0.00290607	0.00117309	0.00344595	0.00107978	0.000186628	0.00779839	0.00173298	0.000739847	0.000499897	0.000759843	0.00127974	0.006432	0.00138638	0.00152635	0.11443
90	0.00225467	0.00127595	0.006996	0.00121071	0.00184868	0.00155144	0.000101496	0.000804721	0.00212417	0.00388586	0.00276215	0.00323338	0.000376986	0.0204805	0.000906217	0.000884468	0.00220392	0.00154419	0.00271865	0.0380176	0.00185593	0.00759773	7.97471e-05	0.00330588	0.000210242	8.69969e-05	0.000152245	0.000108746	0.00110196	0.00116721	0.00224742	0.00205893	0.00724974	0.0026534	0.0014427	0.00122521	0.000471233	0.00571279	0.000645227	0.00136295	0.00186318	0.000913467	0.00118171	0.000739473	0.000681475	0.00224017	0.00106571	0.00168919	0.0825455
91	0.00282971	0.00184755	0.00244509	0.000714296	0.000535722	0.000673086	0.000412094	0.00108518	0.00364016	0.00191624	0.000844792	0.00132557	0.000343411	0.00164837	0.00129123	0.00305636	0.00266487	0.000961552	0.0236267	0.00166211	0.000995893	0.000645613	8.24187e-05	0.00660037	0.000329675	0.000103023	6.1814e-05	5.49458e-05	0.000810451	0.00243822	0.00501381	0.00528167	0.0199041	0.00152475	0.00385307	0.00096842	0.000645613	0.00167585	0.00011676	0.00126375	0.00142172	0.00151101	0.0011882	0.000810451	0.000501381	0.00107144	0.00132557	0.00118133	0.0828239
92	0.00237492	0.000807749	0.00466699	0.00127031	0.0028858	0.00113223	0.000144981	0.000800845	0.00262346	0.00165692	0.00404565	0.00212638	0.000248538	0.00189165	0.00132554	0.00729736	0.00905783	0.00256823	0.00447369	0.00109081	0.00184332	0.0169765	9.66537e-05	0.00248538	0.000428038	8.97499e-05	0.000365903	0.000138077	0.000966537	0.00209877	0.00176048	0.00300317	0.0023335	0.00214019	0.0141045	0.000821557	0.00205734	0.000800845	3.45192e-05	0.00195379	0.00337598	0.000490172	0.000973441	0.000883691	0.000421134	0.0172182	0.0121162	0.00156717	0.0880032
93	0.0046703	0.0055401	0.0287584	0.00150453	0.00131646	0.00240567	0.000579869	0.00253105	0.00659797	0.000814951	0.00087764	0.000791443	0.00448223	0.00091682	0.000799279	0.000799279	0.0143087	0.00142616	0.00344787	0.000948164	0.000783607	0.000478	7.83607e-05	0.000838459	0.000211574	0.000117541	0.000164557	9.40328e-05	0.000893312	0.00263292	0.00250754	0.00468597	0.00376915	0.00403558	0.00347921	0.00602594	0.00200603	0.00206872	5.48525e-05	0.00119108	0.000987345	0.000869804	0.000619049	0.00101085	0.00535204	0.00263292	0.000673902	0.00133213	0.0995886
94	0.00407711	0.00338518	0.00507776	0.00315098	0.00116033	0.000809036	0.000340647	0.000958069	0.00365131	0.00183098	0.00169259	0.00202259	0.000745164	0.000702584	0.000979359	0.00199065	0.00304453	0.000926133	0.00529067	0.00225678	0.00488615	0.000830326	0.00026613	0.00892068	0.00053226	9.58069e-05	0.000223549	0.000170323	0.000542906	0.00411969	0.00414099	0.00189485	0.00814358	0.00282098	0.00372582	0.00111775	0.00485421	0.00149033	0.000468389	0.00153291	0.00118162	0.00112839	0.00169259	0.00140517	0.00141581	0.00213969	0.00390679	0.00136259	0.0860878
95	0.00169715	0.00161486	0.0046183	0.00145029	0.00147086	0.00108	0.000113143	0.00335315	0.0308366	0.00190286	0.00508115	0.00195429	0.000370287	0.0192446	0.00153257	0.000473144	0.00198515	0.00212915	0.00532801	0.00309601	0.001152	0.000936002	8.22859e-05	0.00255086	0.000318858	8.22859e-05	5.14287e-05	0.000185143	0.000750859	0.00360001	0.00248915	0.00190286	0.00652116	0.00216	0.00444344	0.00430972	0.00317829	0.001656	9.25716e-05	0.00245829	0.00226286	0.001656	0.000936002	0.000452572	0.000689144	0.00196458	0.000905145	0.00120343	0.0819773
96	0.00169285	0.00109609	0.00208257	0.0010352	0.000730727	0.00192425	9.74303e-05	0.00159542	0.00253319	0.00152235	0.00252101	0.00124224	0.000755085	0.00129095	0.000755085	0.00070637	0.00196078	0.00618682	0.00341006	0.00136402	0.00154671	0.00140056	9.74303e-05	0.0016076	0.000791621	8.52515e-05	0.000158324	0.000255754	0.00129095	0.00163196	0.00278894	0.00141274	0.00225308	0.00252101	0.0106564	0.00194861	0.000949945	0.00600414	0.000158324	0.00550481	0.00153453	0.00109609	0.000657654	0.00185118	0.000864694	0.00323956	0.00148581	0.00138838	0.0704056
97	0.00311582	0.00188722	0.00381244	0.00127926	0.00210254	0.00146925	0.000113993	0.133106	0.00225453	0.00201388	0.0011906	0.0011906	0.000291316	0.0215194	0.0010766	0.0029005	0.00310315	0.00359712	0.00307782	0.000772621	0.000785287	0.00138059	0.000265984	0.00187456	0.000291316	0.000151991	0.000164657	0.000101327	0.000975276	0.0062443	0.00319181	0.0110067	0.0264464	0.00188722	0.0068396	0.000379978	0.00725757	0.00182389	0.000126659	0.0119693	0.00191255	0.00113993	0.000987942	0.000202655	0.000899281	0.00117793	0.00203921	0.00105127	0.0743363
98	0.00432222	0.00315201	0.00887094	0.000868219	0.00175531	0.00198181	7.54973e-05	0.000981465	0.00211393	0.00186856	0.00115133	0.000868219	0.000207618	0.000660602	0.00107584	0.00043411	0.00201955	0.00215167	0.00658714	0.000792722	0.00101921	0.00126458	0.000226492	0.000981465	0.000339738	0.000320864	0.000339738	0.000226492	0.00184968	0.0244989	0.00173644	0.00177419	0.0058133	0.00162319	0.00228379	0.00232154	0.000830471	0.00115133	0.000226492	0.166642	0.00285002	0.00479408	0.000792722	0.000736099	0.000471858	0.00169869	0.00118908	0.00249141	0.126496
99	0.00380869	0.00307416	0.00193155	0.00470646	0.00106099	0.000979379	2.7205e-05	0.00214919	0.00924969	0.00269329	0.000598509	0.000516894	0.000516894	0.00198596	0.00133304	0.00459764	0.00397192	0.00136025	0.00353665	0.00253006	0.000761739	0.00144186	0.000380869	0.00152348	8.16149e-05	0	0.000598509	2.7205e-05	0.0049241	0.00253006	0.00418956	0.00372708	0.00340062	0.00225801	0.0146363	0.00198596	0.00125143	0.00187714	0.00021764	0.00372708	0.000843354	0.00204037	0.000680124	0.000435279	0.000598509	0.00122422	0.000516894	0.00225801	0.0978018
100	0.0204533	0.00502362	0.0197357	0.00460499	0.00340889	0.00155493	0.00023922	0.00316967	0.00197357	0.00305006	0.00131571	0.000897076	0.00161474	0.00143532	0.00227259	0.0011961	0.0135159	0.00394713	0.00538245	0.00251181	0.00287064	0.00316967	0.00011961	0.00412655	0.00023922	0.000179415	0.00035883	0.00023922	0.00125591	0.0102267	0.0127983	0.00974822	0.00454518	0.00406674	0.0047844	0.00322947	0.00400694	0.0011961	5.9805e-05	0.0047844	0.00131571	0.000897076	0.00143532	0.00059805	0.000657855	0.00215298	0.00215298	0.0108845	0.135877
[truncated: 15 more columns]

## Sheet: S1b
	Mov10l1Control.adult.ox.rep2	Mov10l1Control.adult.ox.rep3	Mov10l1Control.adult.unox.rep1	Mov10l1Control.adult.unox.rep2	Mov10l1Control.adult.unox.rep3	Mov10l1Tg.Neurog3-cre.adult.ox.rep2	Mov10l1Tg.Neurog3-cre.adult.ox.rep3	Mov10l1Tg.Neurog3-cre.adult.unox.rep1	Mov10l1Tg.Neurog3-cre.adult.unox.rep2	Mov10l1Tg.Neurog3-cre.adult.unox.rep3	wt.adult.Untreat.ox.rep1	PNLDC1-KO.Primary-Spermatocytes.MILI-IP.ox.rep1	PNLDC1-KO.Primary-Spermatocytes.MILI-IP.ox.rep2	PNLDC1-KO.Primary-Spermatocytes.MILI-IP.unox.rep1	PNLDC1-KO.Primary-Spermatocytes.MILI-IP.unox.rep2	PNLDC1-KO.Primary-Spermatocytes.MIWI-IP.ox.rep1	PNLDC1-KO.Primary-Spermatocytes.MIWI-IP.ox.rep2	PNLDC1-KO.Primary-Spermatocytes.MIWI-IP.unox.rep1	PNLDC1-KO.Primary-Spermatocytes.MIWI-IP.unox.rep2	PNLDC1-KO.Primary-Spermatocytes.total.ox.rep1	PNLDC1-KO.Primary-Spermatocytes.total.ox.rep2	PNLDC1-KO.Primary-Spermatocytes.total.unox.rep1	PNLDC1-KO.Primary-Spermatocytes.total.unox.rep2	PNLDC1-KO.Round-Spermatids.total.ox.rep1	PNLDC1-KO.Round-Spermatids.total.ox.rep2	PNLDC1-KO.Round-Spermatids.total.unox.rep1	PNLDC1-KO.Round-Spermatids.total.unox.rep2	PNLDC1-KO.Secondary-Spermatocytes.total.ox.rep1	PNLDC1-KO.Secondary-Spermatocytes.total.ox.rep2	PNLDC1-KO.Secondary-Spermatocytes.total.unox.rep1	PNLDC1-KO.Secondary-Spermatocytes.total.unox.rep2	PNLDC1-KO.Spermatogonia.total.ox.rep1	PNLDC1-KO.Spermatogonia.total.ox.rep2	PNLDC1-KO.Spermatogonia.total.unox.rep1	PNLDC1-KO.Spermatogonia.total.unox.rep2	WT.Primary-Spermatocytes.MILI-IP.ox.rep1	WT.Primary-Spermatocytes.MILI-IP.ox.rep2	WT.Primary-Spermatocytes.MILI-IP.unox.rep1	WT.Primary-Spermatocytes.MILI-IP.unox.rep2	WT.Primary-Spermatocytes.MIWI-IP.ox.rep1	WT.Primary-Spermatocytes.MIWI-IP.ox.rep2	WT.Primary-Spermatocytes.MIWI-IP.unox.rep1	WT.Primary-Spermatocytes.MIWI-IP.unox.rep2	WT.Primary-Spermatocytes.total.ox.rep1	WT.Primary-Spermatocytes.total.ox.rep2	WT.Primary-Spermatocytes.total.unox.rep1	WT.Primary-Spermatocytes.total.unox.rep2	WT.Round-Spermatids.total.ox.rep1	WT.Round-Spermatids.total.ox.rep2
AAA	0.00344885	0.00397228	0.00510639	0.00341668	0.00433225	0.0381943	0.0448617	0.052495	0.0402041	0.0413195	0.00566649	0.00805149	0.00782837	0.00782705	0.00790075	0.00728564	0.00782	0.0075997	0.00718706	0.00804104	0.00835405	0.00767913	0.00772494	0.00726998	0.00717808	0.00761004	0.00736414	0.00727053	0.00781331	0.00756891	0.00784104	0.00961245	0.00967348	0.00999547	0.0102266	0.0069619	0.00700939	0.00648272	0.00670318	0.00523014	0.00522021	0.00497418	0.00494219	0.00581974	0.00579589	0.00535829	0.00543012	0.00450131	0.00459709
AAC	0.00497005	0.00561902	0.00489739	0.00504037	0.00564913	0.00783692	0.00923421	0.009741	0.00881973	0.00861079	0.015711	0.00459107	0.00415951	0.0046529	0.00438931	0.00380504	0.00387388	0.00424435	0.00396629	0.00456589	0.00467442	0.00435458	0.00436751	0.00500469	0.00488279	0.00499616	0.00492985	0.00471114	0.00478028	0.00481312	0.00473535	0.00619538	0.00639341	0.00668106	0.00712268	0.00419708	0.00434457	0.00404423	0.0043546	0.00397583	0.00434066	0.0039018	0.00386531	0.00570753	0.00572732	0.00525854	0.00516842	0.00546247	0.00541239
AAG	0.00363961	0.00451572	0.00524483	0.0035341	0.00492739	0.00573129	0.00670528	0.00849345	0.00731567	0.00697114	0.00321979	0.00679223	0.00807212	0.0069499	0.00842855	0.00766733	0.00865377	0.008222	0.00845039	0.00776115	0.00784451	0.0079316	0.00781826	0.00698198	0.00688361	0.0075244	0.00731913	0.00715591	0.00758692	0.0074963	0.00777701	0.00775625	0.0078561	0.00782069	0.00805163	0.00763553	0.00732556	0.00761161	0.00748738	0.00593087	0.00596569	0.00589229	0.00568612	0.00601455	0.00598503	0.00604387	0.00598901	0.00498941	0.00495026
AAU	0.00187331	0.00229272	0.0031779	0.00204155	0.00245022	0.00461705	0.00550573	0.00867732	0.00541919	0.00556619	0.00406714	0.005384	0.00487921	0.00568255	0.00522274	0.00513859	0.00520731	0.00573533	0.00549771	0.0048025	0.00513048	0.00481921	0.0047946	0.00531485	0.00507111	0.00562099	0.00547872	0.00511878	0.00530348	0.00535252	0.00574575	0.00502339	0.00523235	0.00615478	0.00639496	0.00421626	0.00440126	0.0039446	0.0044989	0.00343666	0.00318861	0.00334138	0.00331842	0.00338065	0.0032908	0.0031631	0.00326854	0.0028797	0.002886
ACA	0.00273637	0.00312843	0.00262107	0.00281737	0.00318619	0.0405872	0.0467083	0.0476828	0.0407111	0.0414956	0.00460699	0.00345394	0.00378653	0.00352333	0.0038467	0.00504317	0.00438257	0.00541275	0.00506436	0.00364829	0.00374576	0.00367991	0.00374499	0.00459151	0.00472984	0.00453418	0.00467604	0.0044246	0.00438057	0.0043982	0.00429883	0.00663905	0.00681782	0.00739115	0.00736457	0.00372222	0.00381803	0.00386352	0.00386169	0.00397896	0.00389995	0.00416665	0.00395766	0.00368198	0.00388736	0.00377734	0.00374862	0.00338981	0.00347908
ACC	0.002025	0.00213923	0.00193505	0.00188587	0.00202689	0.00604285	0.00795837	0.00827486	0.00647966	0.00609655	0.00207575	0.00193561	0.00181237	0.00192889	0.00173014	0.00172002	0.00166754	0.00192786	0.00188766	0.00180539	0.00176494	0.00171956	0.00179619	0.00217335	0.00209784	0.00221221	0.00209922	0.00197982	0.00197256	0.00206655	0.00197074	0.00287452	0.00280564	0.00329313	0.00323204	0.0015096	0.00164638	0.00146626	0.00169181	0.00196882	0.00202726	0.00185738	0.0018117	0.00201415	0.00226681	0.00199749	0.00184814	0.00193788	0.00204816
ACG	0.000247298	0.00025195	0.000350915	0.000229328	0.000254868	0.000929336	0.00130432	0.00159178	0.00109483	0.00113756	0.000276306	0.000383977	0.000392942	0.000427007	0.000486055	0.000431794	0.000397321	0.000530861	0.000499458	0.00034338	0.00036174	0.000398861	0.000412817	0.000307947	0.000337846	0.000476457	0.000452601	0.00035466	0.000368297	0.000395331	0.000421386	0.000605372	0.000645707	0.000874555	0.00100823	0.000313167	0.000346407	0.000335301	0.000347262	0.000266767	0.000247665	0.000251883	0.000243858	0.000218732	0.000274281	0.000275079	0.000250871	0.00020995	0.000189466
ACU	0.00277958	0.00333193	0.00338305	0.00263797	0.00314181	0.00453335	0.00516816	0.00710801	0.00527031	0.00552909	0.0029589	0.00256478	0.00229987	0.00248631	0.00254876	0.00242855	0.00228761	0.00274575	0.0024422	0.00249118	0.00259539	0.00243666	0.00245714	0.00307172	0.0031479	0.00325318	0.00311694	0.0030438	0.00294313	0.00306929	0.00307076	0.00338768	0.0034847	0.00383489	0.00391097	0.00237688	0.00250295	0.00226878	0.00254951	0.00232638	0.00249527	0.00232838	0.00227406	0.0026225	0.0028988	0.00257728	0.00259113	0.00254894	0.0026069
AGA	0.00277912	0.00347025	0.00385968	0.0027286	0.00363631	0.0357722	0.0435551	0.0333844	0.0366478	0.0379686	0.00381068	0.00759812	0.00840938	0.00774817	0.00880554	0.00741207	0.00803672	0.00735077	0.00817863	0.00845849	0.0085252	0.00852565	0.00850776	0.00683243	0.00674208	0.00678861	0.00664773	0.00729539	0.00750893	0.00769339	0.00749182	0.0102165	0.0101464	0.010632	0.0110865	0.0081513	0.00805428	0.00791531	0.00800187	0.00435344	0.00424445	0.00458168	0.00427825	0.00480241	0.00508848	0.00510014	0.00529055	0.00325128	0.00337711
AGC	0.00229564	0.00308092	0.00227401	0.00224465	0.00290754	0.00490765	0.00660734	0.00490574	0.00641018	0.00562185	0.00237651	0.00386105	0.0037361	0.00379573	0.00379554	0.00310367	0.0028866	0.00325883	0.0034705	0.00360116	0.00362615	0.00355156	0.00362422	0.00324895	0.00331226	0.00319166	0.00326323	0.00342549	0.00345766	0.00364211	0.00349564	0.0043806	0.00444113	0.00558593	0.00553512	0.0034442	0.00372356	0.0034121	0.00373358	0.00204897	0.0020465	0.00221644	0.00220253	0.002332	0.00259709	0.00252891	0.00255744	0.00188633	0.00193438
AGG	0.00332179	0.00387881	0.00318754	0.00258029	0.00373611	0.00418027	0.00468679	0.00376715	0.00539246	0.00478907	0.00183117	0.00442915	0.00464912	0.00437419	0.00494268	0.00429886	0.00412973	0.00477521	0.00444738	0.00433408	0.00440311	0.00456356	0.00456953	0.00454942	0.0044114	0.0047115	0.00463853	0.00465923	0.00459071	0.00485346	0.00492975	0.00536416	0.00572042	0.00571363	0.00577904	0.00532065	0.00538568	0.00541429	0.00540179	0.00381552	0.00356601	0.00391204	0.00354082	0.00365578	0.00362965	0.00401373	0.0040374	0.00337907	0.00339052
AGU	0.00160082	0.00209375	0.0020596	0.00165299	0.00218078	0.00343329	0.00457222	0.00320943	0.00408004	0.00389887	0.00198111	0.00353629	0.0037319	0.00366742	0.00394768	0.00373586	0.00335315	0.00385319	0.00372023	0.00349632	0.00358823	0.0036343	0.00364947	0.0035713	0.00346178	0.0036838	0.00351328	0.00360499	0.00378263	0.0037931	0.00382507	0.00425364	0.00445022	0.00508674	0.00520581	0.00446423	0.00451085	0.004328	0.00451846	0.00258501	0.00251948	0.0027359	0.00258685	0.00285718	0.00258452	0.00271633	0.00282937	0.002361	0.00235517
AUA	0.00126177	0.00150967	0.00155907	0.00128366	0.00152351	0.0241177	0.0267795	0.0345162	0.0221211	0.024693	0.00515145	0.00289324	0.00276951	0.00276818	0.00269148	0.00360465	0.00300098	0.00329439	0.00290127	0.00250176	0.00274806	0.00260108	0.00267562	0.00301744	0.00289452	0.00310481	0.00300067	0.00268157	0.00289871	0.00290562	0.00295901	0.00598022	0.00644494	0.00768525	0.00797032	0.00281595	0.00274291	0.00259377	0.00272348	0.00238775	0.00236679	0.00248334	0.00224935	0.0023975	0.00235824	0.00219579	0.00232823	0.00212957	0.00209808
AUC	0.00263203	0.00295698	0.00285591	0.00239763	0.00301572	0.00631145	0.00765942	0.00862965	0.00617198	0.00658538	0.00452918	0.00363899	0.00367201	0.0037179	0.00372014	0.0044086	0.00401535	0.00457963	0.00405443	0.00333857	0.00352891	0.00332561	0.0035331	0.00422485	0.00424704	0.00440753	0.00435097	0.00405588	0.00405235	0.00414233	0.00431746	0.00429507	0.004573	0.00577361	0.00584612	0.00502027	0.00498322	0.00508105	0.00511858	0.00472228	0.00445425	0.00507998	0.00463981	0.004169	0.00412049	0.00439219	0.00413305	0.00426022	0.00426432
AUG	0.0022756	0.00246542	0.00304563	0.00211053	0.00256945	0.00425854	0.0050328	0.00726463	0.00487253	0.00508973	0.00542651	0.00289972	0.00319817	0.00311946	0.00357742	0.00403167	0.00417187	0.00445263	0.00451349	0.00286727	0.00301255	0.00316437	0.00315102	0.00332095	0.00339558	0.00363314	0.00352453	0.00327303	0.00345874	0.00344157	0.00364464	0.00458773	0.00486554	0.00540793	0.00589084	0.00390628	0.00383819	0.00421463	0.00414355	0.00316864	0.00306385	0.0035093	0.00334248	0.00306737	0.00326451	0.00354035	0.00335156	0.00299515	0.00307922
AUU	0.00243373	0.00305216	0.00302134	0.00248304	0.0028928	0.00358058	0.00414021	0.00710427	0.00441597	0.00426873	0.00627014	0.00457904	0.00426668	0.00459926	0.00448894	0.00625983	0.00544209	0.00631191	0.00504967	0.00447355	0.0048125	0.00484679	0.00494721	0.00615008	0.00591459	0.00688872	0.00655021	0.00563996	0.00580609	0.00604522	0.00616481	0.00537619	0.00572951	0.0159452	0.0152455	0.00440416	0.00459147	0.00447297	0.00463781	0.0047586	0.00498062	0.00495097	0.00488497	0.00542443	0.00536104	0.00516181	0.00512871	0.00509089	0.00509035
CAA	0.00335609	0.00380567	0.0027703	0.00357181	0.00361872	0.0353742	0.038302	0.0479763	0.0342329	0.0356593	0.00406218	0.00522856	0.00522172	0.00523136	0.00519985	0.00436088	0.00441568	0.00382525	0.00413155	0.00567971	0.00575867	0.00563179	0.00564878	0.00423039	0.00422764	0.00425554	0.00421969	0.00468302	0.00479653	0.00449501	0.00461895	0.00540158	0.00535209	0.00530925	0.0053664	0.00457991	0.00456249	0.00449908	0.00443687	0.00266078	0.00271563	0.00246832	0.00253613	0.00336414	0.0035725	0.00318608	0.00332268	0.00261606	0.00276416
CAC	0.00422521	0.00437068	0.00318137	0.00423002	0.00396536	0.00717058	0.00893441	0.00892689	0.00776078	0.00766552	0.00425855	0.00419321	0.00416372	0.00439943	0.00402578	0.00329452	0.00309429	0.00352299	0.00338236	0.00386086	0.00369228	0.00386768	0.0040052	0.00373413	0.00387724	0.00390574	0.00388086	0.00402993	0.00379238	0.00387609	0.00397523	0.00639717	0.00679205	0.00786713	0.00811668	0.00373245	0.00417389	0.00385528	0.00433977	0.00332018	0.00333883	0.00338916	0.00332493	0.00345869	0.00363479	0.00362499	0.00336299	0.00333289	0.00334007
CAG	0.00522176	0.00577782	0.00437256	0.00521659	0.00583835	0.00811376	0.00878659	0.00775596	0.00843493	0.00800358	0.00440636	0.00681999	0.00816984	0.00718233	0.00850529	0.00701129	0.00732034	0.00695199	0.00789585	0.00792755	0.00779783	0.00828272	0.00842761	0.00582884	0.00585067	0.00623857	0.0058338	0.00681423	0.00679941	0.00679554	0.00688535	0.00711212	0.00717553	0.00760205	0.00756987	0.00745978	0.00719519	0.00770643	0.00748401	0.00562716	0.00544615	0.00552368	0.00539609	0.0056443	0.00581303	0.00590905	0.00597277	0.0047467	0.0048354
CAU	0.00223589	0.00253982	0.00177424	0.00259373	0.0024467	0.0039581	0.00418598	0.00545937	0.00434573	0.00412149	0.0170971	0.00315509	0.00358061	0.00335084	0.00356934	0.00341857	0.00326586	0.00344679	0.00381939	0.00352325	0.00351627	0.00367355	0.00365606	0.00351148	0.00353825	0.00365847	0.00360205	0.00360607	0.00358006	0.00361099	0.00368771	0.00317386	0.00308302	0.00386584	0.00404106	0.0030422	0.0030635	0.00311116	0.00298983	0.00239589	0.00235189	0.00246491	0.00238136	0.00243965	0.00248852	0.00250533	0.00245095	0.00209145	0.00220757
CCA	0.00211573	0.00221785	0.00199173	0.00209	0.00213975	0.0250495	0.0320924	0.0286772	0.0240962	0.0245252	0.00193538	0.00220116	0.00204456	0.00228648	0.00235892	0.00180113	0.00159229	0.00187706	0.0020823	0.00189965	0.00190983	0.00196884	0.00211129	0.00157629	0.0016002	0.0016863	0.0015616	0.00175492	0.00172775	0.00168851	0.00175771	0.00363758	0.00344225	0.00397226	0.00409391	0.00243759	0.00264592	0.00258209	0.00265066	0.0017559	0.00182118	0.00178434	0.00181235	0.00176979	0.00198111	0.00183547	0.00192154	0.00133058	0.0013649
CCC	0.0019942	0.00209203	0.00144916	0.00200049	0.00186278	0.00383085	0.00556591	0.00530173	0.00429	0.00422809	0.00109034	0.00129349	0.00112524	0.00131152	0.00120504	0.00137411	0.00110166	0.00140208	0.00141391	0.001084	0.00115232	0.00120083	0.0012626	0.00129936	0.00132741	0.00136906	0.0013353	0.00136133	0.00127712	0.00135081	0.00125485	0.00243084	0.00240549	0.00290422	0.00281126	0.00112485	0.00118534	0.00113095	0.00120497	0.00130816	0.00134385	0.00132768	0.00127977	0.00124347	0.00125998	0.00120611	0.00114787	0.00137622	0.00133377
CCG	0.000194345	0.000195683	0.000232144	0.000199927	0.000201952	0.00134922	0.00219119	0.00185906	0.00150558	0.00152274	0.000198146	0.000294228	0.000281574	0.000305005	0.000317754	0.000186077	0.000207691	0.000259081	0.000264419	0.00020295	0.000249912	0.000267322	0.00029534	0.00017502	0.000188326	0.000227976	0.000253806	0.000275726	0.000244809	0.000262785	0.000242122	0.00061339	0.000654801	0.000857142	0.000780567	0.000239669	0.000300429	0.000296137	0.000281856	0.00017534	0.000166352	0.000202735	0.000175578	0.000170314	0.000188568	0.000177743	0.000187702	0.000149274	0.00016746
CCU	0.00242509	0.00251028	0.00226012	0.00233734	0.00229549	0.00435965	0.00548706	0.00631229	0.00460913	0.00457852	0.00272956	0.00196522	0.00184494	0.00208876	0.00201962	0.00163414	0.00147791	0.00183642	0.00175178	0.00160244	0.00160449	0.00169834	0.00167432	0.00171032	0.00178625	0.00177314	0.00174414	0.00175167	0.0017115	0.00175306	0.00171115	0.00255913	0.00253736	0.00301451	0.0030308	0.00200938	0.00209167	0.00212174	0.00214022	0.00199199	0.00190249	0.00189493	0.00196647	0.00185637	0.00196625	0.00179678	0.00165924	0.00183478	0.00187265
CGA	0.000304204	0.000327285	0.000433052	0.000370547	0.000395531	0.0115127	0.0138738	0.0117897	0.0107788	0.0116624	0.000546232	0.00062269	0.00076277	0.000734115	0.000863051	0.000622643	0.000553842	0.000662941	0.000749187	0.000655018	0.000700142	0.000724526	0.000756465	0.00047189	0.000478235	0.000531943	0.000521366	0.000548209	0.0005102	0.000621234	0.000562236	0.00157023	0.00148694	0.00189229	0.00179896	0.000626335	0.000641798	0.000711828	0.000698571	0.000313107	0.000302909	0.000330383	0.000345953	0.000335502	0.000396564	0.000400829	0.000395257	0.000236798	0.000217912
CGC	0.00033491	0.000420438	0.000343588	0.000451376	0.000425171	0.000955484	0.00128676	0.000750774	0.00120477	0.00105216	0.000290307	0.000431164	0.000419208	0.000483801	0.000482016	0.000379311	0.000273911	0.000355601	0.000407646	0.000384739	0.00035785	0.000392496	0.000420502	0.000258099	0.000289908	0.000299143	0.000283813	0.000316815	0.000313052	0.000316956	0.000321278	0.000706936	0.000789703	0.000874555	0.000914727	0.000378357	0.000415058	0.000432181	0.00045043	0.000217922	0.0002427	0.000255979	0.000227601	0.000247212	0.000239995	0.000253919	0.000234627	0.000207803	0.000207715
CGG	0.00022836	0.000241322	0.000287673	0.000266476	0.000257715	0.00107391	0.00164819	0.00124039	0.00133609	0.0013434	0.000217465	0.000496857	0.00055159	0.000507991	0.000558762	0.000379311	0.000460531	0.000378461	0.000528838	0.000422251	0.000444396	0.000428563	0.000502846	0.000351148	0.000326432	0.000389609	0.000365081	0.000397911	0.000398627	0.000396483	0.000446995	0.00121609	0.00132931	0.00179361	0.00177457	0.000450578	0.000478042	0.00047272	0.000470659	0.000211034	0.00023401	0.000259392	0.000262717	0.000249491	0.000255424	0.000275683	0.000274935	0.000187935	0.000208788
CGU	0.000206204	0.000198809	0.000257595	0.000219435	0.000214511	0.000688491	0.000854825	0.000709916	0.000837538	0.000762989	0.000295624	0.000466324	0.000508513	0.000530077	0.000552029	0.000410324	0.000397321	0.000439421	0.000470078	0.000444373	0.000477458	0.000520853	0.00050614	0.000494044	0.000470245	0.00049455	0.000475106	0.000463869	0.000490702	0.000527876	0.00052033	0.000747027	0.0008761	0.00112802	0.00116882	0.000430765	0.000412539	0.000399888	0.000411321	0.000231699	0.00021663	0.000220483	0.000215245	0.000246643	0.000239995	0.000275079	0.000263505	0.000195453	0.000209861
CUA	0.00114585	0.00158094	0.00144338	0.00155648	0.00150409	0.0262412	0.030181	0.0352929	0.023148	0.0248038	0.0110444	0.00155811	0.00155286	0.00156709	0.00162781	0.00137888	0.00118594	0.0014732	0.0013882	0.00138121	0.00145571	0.00144799	0.0014767	0.00139352	0.00130573	0.00140766	0.0013378	0.00136349	0.00134212	0.00134274	0.00138522	0.00371509	0.00393032	0.00396065	0.00421588	0.00138625	0.00144987	0.00139617	0.00145648	0.000846641	0.00087645	0.000919476	0.000894147	0.000908533	0.000965696	0.000873602	0.000919258	0.000795771	0.000851791
CUC	0.00519041	0.00535191	0.00453529	0.00494666	0.00478707	0.00681547	0.00804736	0.00839675	0.00719046	0.00693904	0.00775252	0.00363899	0.00328222	0.00387146	0.00349798	0.00329452	0.00286854	0.00374651	0.00361006	0.00363674	0.00365338	0.00366188	0.00380648	0.00396122	0.00410437	0.00410356	0.00392462	0.0039683	0.00404693	0.00393832	0.004002	0.00462248	0.00468668	0.00540406	0.0053725	0.00386155	0.00395912	0.00390612	0.00409702	0.00466717	0.00461812	0.00451478	0.00442911	0.00532418	0.00523533	0.00519324	0.00485739	0.00585606	0.00599581
CUG	0.00291021	0.0033238	0.00417358	0.00382774	0.0036142	0.00582909	0.00688958	0.0224963	0.0166462	0.0361776	0.010352	0.00309217	0.00323074	0.00339397	0.00369994	0.00286034	0.00328392	0.00355347	0.00428947	0.0028336	0.00295324	0.00335849	0.00332339	0.00256216	0.00257151	0.00264283	0.00256557	0.0027724	0.00280122	0.00289871	0.00291594	0.00513163	0.00530814	0.00801031	0.00791747	0.00368451	0.00366939	0.00387177	0.00392305	0.00271338	0.00255114	0.00303215	0.00290614	0.00250174	0.00275195	0.00283845	0.00280109	0.00223858	0.00240079
CUU	0.00273628	0.0031872	0.00340388	0.00328648	0.00319272	0.00462902	0.00562993	0.00810257	0.00656517	0.0058327	0.0154272	0.00308662	0.00291029	0.00324041	0.00290287	0.00343766	0.00301603	0.00357379	0.00327953	0.00291824	0.00298533	0.00293417	0.00292595	0.00378952	0.00382359	0.00368621	0.00379209	0.00360499	0.00358548	0.00351533	0.00362718	0.00389683	0.00390153	0.00627668	0.00618356	0.00406287	0.00422113	0.00401056	0.00422514	0.00349803	0.00366222	0.00370453	0.0037255	0.0035373	0.00350051	0.00342549	0.00337262	0.00354714	0.00354564
GAA	0.00592541	0.00646834	0.00600875	0.00458003	0.00606777	0.0190455	0.0221983	0.0172293	0.0199811	0.019201	0.00549032	0.00523689	0.00525744	0.00550481	0.00584478	0.00492389	0.00517721	0.00521971	0.00549037	0.00588266	0.005888	0.00632343	0.00621311	0.00453612	0.00440113	0.00466204	0.00463228	0.00516203	0.00491893	0.00510472	0.00493906	0.00490445	0.00477611	0.0061006	0.00561033	0.00590544	0.00586435	0.00563004	0.00566544	0.00363705	0.00374167	0.00357278	0.00357464	0.00449311	0.00458334	0.00459774	0.00480084	0.00378985	0.00384782
GAC	0.00371747	0.00443539	0.00317752	0.00324364	0.00391445	0.0044892	0.00518751	0.00296428	0.00489773	0.00421631	0.0028499	0.00298947	0.00279262	0.00324672	0.00297423	0.00370484	0.00251938	0.00347727	0.00335665	0.00347131	0.00365241	0.00367037	0.00371755	0.00518414	0.00518068	0.00459932	0.0049611	0.0048809	0.00474562	0.00436247	0.00416148	0.00240412	0.00236911	0.00246501	0.00240472	0.00258843	0.00275614	0.00262469	0.00269044	0.00255683	0.00267466	0.00248265	0.00260245	0.00357831	0.00366679	0.00359839	0.00353445	0.00392408	0.00411726
GAG	0.00408649	0.00474579	0.00395184	0.0034837	0.00446789	0.0043858	0.00478883	0.00317504	0.00498782	0.00423604	0.00314127	0.00315139	0.00399876	0.00336241	0.00447009	0.00452311	0.00486417	0.00462789	0.00564094	0.00387432	0.00380799	0.00441293	0.00424455	0.00344502	0.0034595	0.00357644	0.00364956	0.00379854	0.00365264	0.0038588	0.00368654	0.00325805	0.0032831	0.00379039	0.00395162	0.0042399	0.00439055	0.00463856	0.00444496	0.00428142	0.00415072	0.00416119	0.00409617	0.00362274	0.0038925	0.00420961	0.00415411	0.00348324	0.0035494
GAU	0.00166407	0.00211126	0.00198441	0.00173382	0.00214779	0.00260447	0.00282924	0.00268066	0.0031234	0.00295507	0.00276483	0.0022428	0.00220006	0.00237588	0.0025326	0.00308697	0.00246219	0.00330709	0.00282047	0.00279128	0.00287544	0.00300312	0.00308734	0.00326889	0.00325976	0.00336415	0.00365456	0.00309679	0.00323343	0.00340353	0.00330823	0.00215689	0.00228119	0.00328539	0.00327676	0.00227845	0.00238076	0.00233268	0.00238431	0.00227378	0.00228671	0.00224237	0.00228641	0.00272389	0.00266452	0.00268791	0.00276439	0.00310469	0.00296651
GCA	0.00160192	0.00185509	0.0013115	0.00152157	0.00169164	0.0138779	0.0164265	0.0123546	0.0138656	0.0130677	0.00177853	0.00129904	0.00128809	0.00135149	0.00152279	0.00155064	0.00131537	0.00175768	0.00190602	0.00122539	0.00123303	0.00144057	0.00138447	0.00135807	0.00144383	0.00152104	0.00156785	0.00150406	0.00140603	0.00147068	0.00138522	0.00163036	0.00167035	0.00221154	0.0022421	0.00129933	0.00142531	0.00147381	0.00155493	0.00130127	0.00128612	0.00142529	0.00144754	0.00115404	0.00126283	0.00129801	0.00133918	0.00129246	0.00133109
GCC	0.00209211	0.00215955	0.00153901	0.00169602	0.00187735	0.00320781	0.00429586	0.00351042	0.00387924	0.00314501	0.00107173	0.00106126	0.00090881	0.0011159	0.00100039	0.00105444	0.000809692	0.00121158	0.00113113	0.00085893	0.000864481	0.0010661	0.00104412	0.0010324	0.0010649	0.00110249	0.00114025	0.00108669	0.000982486	0.00106382	0.00101272	0.000947481	0.00102161	0.00204127	0.00182132	0.000728594	0.000838935	0.000887724	0.000879282	0.00113219	0.00115515	0.00118092	0.00112175	0.00105891	0.00109427	0.00111543	0.00102454	0.00118453	0.00119476
GCG	0.000215765	0.000237727	0.000200523	0.000181727	0.000227573	0.000588486	0.000769155	0.000520264	0.000699348	0.000644315	0.000201868	0.00013046	0.000167053	0.000186158	0.000201962	0.000171764	0.000225751	0.00019812	0.000271764	0.000155819	0.000111828	0.000176093	0.000226171	0.000148435	0.000139247	0.000166458	0.000163786	0.000151379	0.000138653	0.000169427	0.000155983	0.000380863	0.000447144	0.00074879	0.000666734	0.000175757	0.00022359	0.000203379	0.0002151	0.000202893	0.000206077	0.000215705	0.000232153	0.000128733	0.000150283	0.000157188	0.00015341	0.000153033	0.000179268
GCU	0.00357783	0.0040584	0.00285475	0.00341332	0.00352227	0.00468293	0.00546797	0.00410764	0.00499469	0.00420748	0.00290538	0.00139435	0.00143729	0.0015408	0.00154568	0.00177489	0.00167055	0.00215138	0.00213004	0.00146297	0.00151697	0.00160923	0.00168201	0.00179783	0.00200539	0.00178762	0.00194293	0.00179601	0.00170067	0.00182567	0.00181708	0.00137913	0.00137478	0.00180135	0.0017766	0.00170261	0.00179943	0.0018153	0.00188263	0.00229758	0.00231403	0.00218435	0.00226691	0.00229497	0.00235253	0.00226532	0.00221091	0.0025135	0.00264823
GGA	0.0020945	0.00261375	0.00185946	0.00187933	0.0025023	0.0110452	0.0140346	0.00674097	0.0125928	0.0114219	0.00186803	0.00156644	0.00165267	0.00174589	0.00185536	0.00204208	0.00167356	0.00210312	0.00199416	0.00191408	0.00191567	0.00219586	0.00225402	0.00159734	0.00160134	0.00152707	0.00167287	0.00185548	0.00173858	0.00170926	0.00165295	0.00198183	0.00190226	0.00282489	0.00250635	0.00206051	0.00216599	0.002209	0.00216382	0.00113658	0.0010577	0.00117955	0.00117247	0.00117283	0.00114626	0.00120914	0.00132775	0.00134454	0.00133914
GGC	0.00128641	0.00148685	0.00104002	0.00123671	0.00135388	0.00376293	0.00569949	0.00272424	0.00457249	0.00407997	0.000670472	0.00118061	0.00109898	0.00128102	0.00118484	0.00102342	0.000984273	0.00107442	0.00116051	0.000992626	0.00108522	0.00124962	0.00123076	0.000960396	0.00100555	0.000957739	0.00103648	0.00109101	0.000998735	0.00113989	0.00102553	0.00101964	0.000988265	0.00153434	0.00150625	0.00102578	0.00110913	0.00111584	0.00116249	0.000858539	0.000814378	0.000927667	0.000916256	0.000975178	0.00108112	0.00115412	0.00105522	0.00108251	0.0011003
GGG	0.0014142	0.00172786	0.00104696	0.00123764	0.00156421	0.00184118	0.00212394	0.00121622	0.00243398	0.0018979	0.00082945	0.000591232	0.000646148	0.000732011	0.000747259	0.000725224	0.000740462	0.000970282	0.0010283	0.000600193	0.000633045	0.000772262	0.000815752	0.00066131	0.000626613	0.00067669	0.000702656	0.000700669	0.000651019	0.000666184	0.000687953	0.000638781	0.000713915	0.00176265	0.00170343	0.000714533	0.000805554	0.000871233	0.000802412	0.000765859	0.000704512	0.000783636	0.000775144	0.00055936	0.00055199	0.00067228	0.000631088	0.000805973	0.000855011
GGU	0.000865912	0.00112471	0.000888471	0.000928327	0.00126982	0.00186012	0.00248682	0.00321726	0.00528329	0.00549081	0.00538433	0.000656924	0.000784834	0.000903445	0.000980189	0.00164368	0.00141169	0.00156972	0.00161222	0.000984932	0.0010366	0.00126235	0.00120771	0.00123511	0.00128518	0.00129669	0.00142282	0.00126402	0.00125763	0.0012805	0.00119897	0.000920754	0.000942793	0.00147436	0.00159366	0.000749045	0.000747609	0.000873295	0.000877259	0.000605549	0.000644302	0.000780223	0.000786849	0.000607777	0.000594846	0.000716414	0.000736369	0.000789864	0.000786846
GUA	0.000938814	0.00114331	0.000864177	0.0009357	0.00110605	0.00953472	0.0108091	0.0082357	0.00886783	0.00868411	0.00163426	0.00108254	0.00102018	0.0012116	0.0012212	0.00152202	0.00133042	0.00161544	0.00136249	0.0011042	0.00115329	0.00134297	0.00127688	0.00143339	0.00144954	0.00154758	0.0015566	0.00140783	0.00137245	0.00145569	0.0013794	0.00166912	0.00175068	0.00242051	0.00241081	0.00113443	0.00109087	0.00115775	0.00111798	0.000779636	0.000787687	0.000866232	0.000820014	0.000866951	0.000847413	0.000871183	0.000883162	0.000881147	0.000877017
GUC	0.00296528	0.00321502	0.00234342	0.00242703	0.00278513	0.00357447	0.00404763	0.00346684	0.00431214	0.00385087	0.00191216	0.00123983	0.00110528	0.00135569	0.00120908	0.00145522	0.00142072	0.00152908	0.0013478	0.00104264	0.00115426	0.00119022	0.001211	0.00120631	0.00126464	0.00132564	0.00126278	0.00123266	0.00118938	0.00121365	0.0012304	0.000865963	0.00080486	0.0020374	0.00207135	0.00114594	0.00124392	0.0012725	0.0013432	0.0015599	0.00163931	0.00167922	0.00170636	0.00159549	0.00157768	0.00163354	0.0016075	0.00183586	0.00185709
GUG	0.00225097	0.0027341	0.0023627	0.00205686	0.0027446	0.00406567	0.00460496	0.00314099	0.00448392	0.00408292	0.001929	0.00169968	0.00165372	0.00177849	0.00202097	0.00199437	0.00186621	0.00233426	0.00245322	0.00156781	0.00164339	0.00191474	0.0018994	0.00159512	0.00161504	0.00174902	0.00165412	0.0017095	0.00171366	0.00185794	0.00172978	0.00152345	0.00162185	0.00238181	0.00252261	0.002343	0.00232156	0.00245636	0.00235194	0.00236208	0.0022743	0.00253521	0.00242753	0.00188086	0.00182054	0.00213534	0.00214173	0.00196151	0.00205568
GUU	0.0017742	0.00218253	0.00181126	0.00170629	0.00202488	0.00266024	0.00299044	0.00283524	0.00280885	0.00260818	0.00205005	0.00179868	0.00164952	0.00208981	0.00183516	0.00290328	0.00233577	0.00285497	0.00280578	0.00177268	0.00175522	0.00200597	0.00198833	0.00236166	0.00235008	0.00258493	0.00260308	0.00228474	0.00221087	0.00245843	0.00244916	0.00165709	0.00171734	0.00265462	0.0026893	0.00177994	0.00187123	0.00182423	0.00185836	0.00159747	0.00164738	0.00170106	0.00184162	0.00162169	0.00150111	0.00159304	0.00161893	0.00177948	0.00172237
UAA	0.0973334	0.0983258	0.0938216	0.098451	0.100239	0.0692447	0.0609372	0.0671873	0.0646149	0.0638452	0.0853073	0.106213	0.101006	0.10228	0.0988887	0.0990741	0.101774	0.0954509	0.0889513	0.108367	0.109057	0.103136	0.102521	0.100982	0.0995824	0.0986435	0.0989058	0.0997459	0.102946	0.0965564	0.0990979	0.0935774	0.091945	0.0825507	0.0833947	0.099694	0.0975375	0.0937888	0.0933785	0.105702	0.106106	0.0985	0.0992477	0.107623	0.102192	0.0985592	0.0995614	0.10728	0.104787
UAC	0.0649867	0.0615681	0.054602	0.065605	0.060983	0.030385	0.0242051	0.0210346	0.0293864	0.0275227	0.0587148	0.0535042	0.049849	0.0532401	0.0485395	0.0573857	0.0521032	0.0569876	0.0516646	0.0542655	0.0551799	0.0524215	0.0532391	0.0597915	0.0596127	0.0586114	0.0596033	0.0572289	0.0571012	0.0567617	0.0564226	0.0653976	0.0669868	0.0615439	0.0624027	0.043474	0.0448836	0.0429392	0.0448872	0.0544311	0.0562144	0.0528422	0.0545898	0.0570804	0.0593497	0.055335	0.0548529	0.0592672	0.0595405
UAG	0.0892697	0.0885569	0.0859935	0.0855727	0.0907786	0.0413832	0.0304604	0.020816	0.0390482	0.0382599	0.0653174	0.0745739	0.0865187	0.0760513	0.0887219	0.0981438	0.100206	0.0948692	0.0958115	0.0949045	0.0928048	0.094984	0.0929222	0.0903769	0.0898191	0.0908634	0.0905176	0.0900922	0.0912878	0.0906229	0.0918575	0.0788574	0.0774272	0.0716845	0.0710499	0.0896771	0.0855682	0.091441	0.0872269	0.102793	0.101807	0.0991778	0.0987014	0.0967625	0.0958273	0.0974214	0.0981501	0.0957035	0.0950136
UAU	0.0598787	0.0611975	0.0559991	0.0626542	0.0590627	0.0290121	0.0222026	0.0228167	0.0276189	0.0278133	0.0676381	0.0598245	0.0574021	0.0583032	0.0553847	0.0589292	0.0614042	0.060508	0.0567767	0.0586034	0.0584395	0.0560346	0.0568556	0.0639854	0.0634888	0.0642264	0.0646144	0.0610599	0.0625802	0.0599981	0.0619484	0.0487438	0.0488358	0.0463708	0.0465738	0.0554274	0.0545553	0.0538433	0.0533463	0.0646954	0.0656915	0.0643647	0.0646361	0.0670583	0.0633491	0.0626394	0.0627971	0.0704805	0.0691561
UCA	0.0384627	0.0374815	0.0305335	0.0402534	0.0368629	0.0450492	0.0442636	0.0491306	0.0408729	0.0401846	0.0313816	0.0331793	0.0330155	0.0335516	0.0332456	0.0398157	0.0371646	0.0413437	0.0397841	0.0340427	0.0335037	0.0343031	0.0339948	0.0390062	0.0396113	0.0386051	0.0392287	0.0379854	0.0372262	0.0378665	0.0371448	0.041482	0.0424666	0.0429403	0.0441996	0.033452	0.0340191	0.0347669	0.0353736	0.0431255	0.0436524	0.0443287	0.0444284	0.041097	0.0417312	0.041682	0.0412469	0.0445986	0.0447563
UCC	0.0512008	0.0446036	0.0420288	0.047362	0.0423458	0.0272671	0.0265589	0.020483	0.0250223	0.023238	0.0319576	0.0287566	0.0264826	0.0298589	0.0263682	0.0312466	0.0277493	0.0314097	0.0295599	0.0267942	0.0273386	0.0272572	0.0275127	0.0335485	0.0341453	0.0333918	0.0333862	0.0322405	0.0308427	0.0318823	0.0310045	0.031617	0.0312728	0.0293711	0.0293668	0.0241989	0.0257399	0.0245615	0.0260002	0.0352884	0.036444	0.0340977	0.0349426	0.0344405	0.0364422	0.0339018	0.0329212	0.0375237	0.0382447
UCG	0.00438003	0.00406668	0.00426343	0.00416366	0.00407956	0.0027774	0.00260207	0.00208957	0.00268287	0.00251866	0.00244794	0.00429314	0.00409437	0.00437103	0.00474341	0.00416765	0.00430732	0.00486665	0.00547568	0.00351363	0.00359114	0.00374781	0.00389651	0.00391469	0.00383501	0.00391418	0.00389837	0.0039737	0.0037198	0.00408124	0.00392168	0.00492316	0.00484583	0.00514479	0.0052485	0.00438882	0.00476404	0.00469147	0.00482459	0.00398272	0.00415383	0.00417348	0.00437189	0.00367059	0.00383364	0.00380334	0.00394294	0.00362554	0.00355262
UCU	0.0467213	0.0440822	0.0469976	0.0483212	0.0437747	0.0266928	0.0235926	0.0205109	0.0240214	0.0230678	0.0479633	0.0360531	0.033834	0.0357781	0.0331366	0.0358604	0.0340342	0.0367818	0.037037	0.0327365	0.0331118	0.0320308	0.0321755	0.0382452	0.0382987	0.037862	0.0382173	0.0372112	0.0360216	0.036511	0.0359854	0.0336015	0.0330735	0.0316446	0.031489	0.0354013	0.0367998	0.0361184	0.0370843	0.044371	0.0456176	0.043986	0.0449655	0.0436181	0.0456997	0.0431136	0.0422492	0.0479353	0.0479885
UGA	0.10336	0.105791	0.117486	0.102055	0.107227	0.0841528	0.0749522	0.0690389	0.0821513	0.0787792	0.0955751	0.117717	0.124659	0.11727	0.12385	0.112154	0.118459	0.107353	0.115962	0.125153	0.123874	0.126505	0.125884	0.103613	0.103813	0.103409	0.101643	0.110063	0.109658	0.110194	0.108793	0.110136	0.109391	0.103494	0.101858	0.129527	0.127931	0.128102	0.126349	0.102167	0.100533	0.101383	0.100415	0.10564	0.105859	0.107957	0.109525	0.0931949	0.0944446
UGC	0.0514212	0.0496583	0.0498955	0.0511101	0.0490951	0.0260884	0.0220512	0.0146481	0.027612	0.024655	0.041607	0.0635126	0.0604511	0.0639973	0.0603274	0.0473232	0.0469922	0.0462891	0.0505885	0.0521187	0.0521061	0.0527324	0.0532061	0.0449891	0.0454905	0.0441778	0.0441298	0.048344	0.0467271	0.0478442	0.0469112	0.052666	0.0529298	0.0499329	0.048755	0.0541467	0.0576327	0.0557493	0.0584608	0.0387113	0.039033	0.0429546	0.0436005	0.0390567	0.0419158	0.0441021	0.0433946	0.0364691	0.0375695
UGG	0.0600086	0.0588448	0.0629692	0.0552564	0.061665	0.0332768	0.0262072	0.0199989	0.032496	0.031044	0.0455238	0.0608164	0.0653828	0.0607706	0.066051	0.0567368	0.0600286	0.0574346	0.0658257	0.060001	0.0585153	0.0626572	0.0621717	0.0529203	0.0533089	0.0537757	0.0527855	0.0557443	0.0550008	0.0575834	0.0567835	0.0621529	0.061274	0.0593343	0.0585059	0.0685172	0.0684236	0.0708021	0.0703621	0.0623508	0.0598016	0.0644357	0.0622606	0.0545746	0.0563218	0.0615711	0.061174	0.0532248	0.0539285
UGU	0.0531124	0.0557152	0.060084	0.0571317	0.0588782	0.0294904	0.0233976	0.0199335	0.0292772	0.0272358	0.0633634	0.0596191	0.0646873	0.059924	0.0648581	0.059986	0.0622741	0.0589992	0.0630493	0.0621065	0.0619713	0.0631388	0.0622969	0.0596996	0.0606799	0.0590795	0.059442	0.0611994	0.061342	0.0611841	0.0607913	0.0629306	0.0628731	0.0596149	0.0590853	0.0647042	0.0623532	0.0659939	0.0629125	0.0523477	0.0507099	0.0552013	0.0546659	0.0556313	0.0533333	0.0569056	0.0581539	0.0535443	0.0537642
UUA	0.028462	0.0289446	0.0290376	0.0309472	0.0290791	0.0403534	0.0375913	0.0550489	0.0359187	0.0365525	0.0287869	0.0373383	0.0348248	0.0363576	0.0334153	0.0324204	0.0333088	0.0325121	0.0295966	0.0332357	0.032929	0.0317741	0.0315486	0.0333092	0.0332778	0.033317	0.0331449	0.0325649	0.0332995	0.0324817	0.0329903	0.0307524	0.0300496	0.0286359	0.0284196	0.0343474	0.0337835	0.0333096	0.0326103	0.0345344	0.0347954	0.0338172	0.0342741	0.0333144	0.032616	0.0317314	0.0325025	0.0344915	0.0341393
UUC	0.054313	0.0498472	0.0496684	0.0520394	0.0471382	0.0302744	0.026036	0.0229703	0.0281625	0.0265088	0.0486621	0.0454832	0.0408975	0.046427	0.0396626	0.042521	0.0411167	0.0411938	0.0400815	0.0398859	0.0400598	0.0392496	0.0402474	0.0462042	0.046237	0.0466735	0.0471042	0.0443346	0.0432413	0.0450493	0.0444329	0.038101	0.0379891	0.0382908	0.0391971	0.0371717	0.0388247	0.0372617	0.0388186	0.0460505	0.047417	0.045954	0.0474262	0.0469902	0.0484922	0.0462217	0.0456952	0.0512612	0.0512261
UUG	0.0357227	0.0346266	0.0439681	0.0373813	0.0370029	0.0206661	0.0165531	0.0174793	0.0196444	0.0198	0.0316867	0.0374558	0.0383602	0.0373073	0.0384064	0.0359701	0.0372188	0.0371323	0.0381021	0.0350718	0.0349935	0.0361796	0.0359952	0.0363433	0.0358128	0.0360636	0.0364669	0.0360791	0.0365762	0.0368084	0.0370459	0.0376827	0.037739	0.0372576	0.036768	0.0426119	0.0415216	0.0434559	0.0425649	0.0409682	0.040277	0.0437799	0.0429841	0.0377938	0.0377827	0.0408404	0.0404588	0.0388199	0.038907
UUU	0.0497497	0.0484898	0.0579176	0.053184	0.0473296	0.0306745	0.0251921	0.0307998	0.0272769	0.0266648	0.065923	0.0492018	0.0435588	0.046977	0.0413457	0.0479459	0.047209	0.0492659	0.0444261	0.0445114	0.0447731	0.04292	0.0434753	0.0562701	0.0563598	0.0556333	0.0566664	0.0527027	0.0523967	0.0524672	0.0524451	0.0405599	0.0402036	0.0400457	0.0399045	0.0454214	0.0449372	0.0438351	0.0433714	0.0542426	0.0539439	0.0546088	0.0547127	0.0558512	0.0528459	0.0524227	0.0522948	0.0606375	0.0592706
[truncated: 58 more columns]

## Sheet: S2
	Ovary.WT.total	DRR083999.total.Mili-WT.1	DRR084000.total.Mili-WT.2	DRR084001.total.Mili-WT.3	DRR084002.total.Mili-KO.1	DRR084003.total.Mili-KO.2	DRR084004.total.Mili-KO.3	DRR084005.total.Pld6-WT.1	DRR084006.total.Pld6-WT.2	DRR084007.total.Pld6-WT.3	DRR084008.total.Pld6-KO.1	DRR084009.total.Pld6-KO.2	DRR084010.total.Pld6-KO.3	DRR084011.total.Miwi-KO.1	DRR084012.total.Dicer-het.1	DRR084013.total.Dicer-KO.1	DRR084014.total.Nanos3-KO.1	DRR084015.total.WT-ox.1	DRR084016.total.WT-unox.1	DRR084017.MILI-IP.Mili-WT.1	DRR084018.MILI-IP.Mili-KO.1
AAA	0.0115956	0.0115132	0.0084859	0.0113385	0.0141152	0.00989647	0.015092	0.012102	0.0108673	0.011041	0.0153477	0.011884	0.0158029	0.0168582	0.0130832	0.0118631	0.0179448	0.0110111	0.0150694	0.0120794	0.0356335
AAC	0.00477914	0.0111881	0.0125618	0.0126221	0.0214644	0.0267966	0.0214209	0.0120582	0.0116707	0.0119709	0.0175995	0.022195	0.017753	0.0143579	0.0114981	0.0114242	0.0161868	0.00542432	0.0122388	0.00484023	0.0138958
AAG	0.00815735	0.0126509	0.0103568	0.0130856	0.0190924	0.0211632	0.0186737	0.0136229	0.012009	0.0137783	0.0181032	0.0174764	0.0184889	0.01894	0.0115371	0.0117567	0.0214088	0.00869544	0.0147436	0.010608	0.0269429
AAU	0.00295794	0.00927149	0.0121609	0.00875348	0.014854	0.021011	0.0142574	0.00995733	0.00959871	0.0099277	0.0139255	0.0195736	0.0144048	0.0127912	0.010004	0.0099347	0.0155357	0.00745362	0.016332	0.00682527	0.0223148
ACA	0.00444291	0.0112965	0.00808499	0.0102332	0.0149706	0.0121803	0.0151268	0.0101215	0.00917586	0.0104123	0.0145773	0.0115344	0.01446	0.0157637	0.0112513	0.0107061	0.0173197	0.00842284	0.0107523	0.00612733	0.0201648
ACC	0.00376647	0.00980651	0.00741681	0.0108572	0.0164483	0.0156821	0.0172827	0.00906007	0.00913358	0.00924665	0.014044	0.012583	0.0133929	0.0133921	0.00867882	0.00877765	0.0149497	0.00457626	0.00912312	0.00277966	0.0105463
ACG	0.000728478	0.00515384	0.00207136	0.00513442	0.00956566	0.00350183	0.00952811	0.00538352	0.00249482	0.0056711	0.00776273	0.00279623	0.00746914	0.00728627	0.00307916	0.0025003	0.00703207	0.00155846	0.00319717	0.002121	0.00777396
ACU	0.00246161	0.00807954	0.00714954	0.00718463	0.0119765	0.0130938	0.0127273	0.00799869	0.00638505	0.00834294	0.0110515	0.0106606	0.01205	0.0121795	0.00627525	0.00627735	0.0144027	0.003574	0.00932676	0.00526322	0.0200629
AGA	0.00735683	0.0156782	0.0179741	0.0169721	0.0198312	0.024665	0.0203429	0.015122	0.0194089	0.0159786	0.0206216	0.0227193	0.0199422	0.0224812	0.0164742	0.0169701	0.0237919	0.0146099	0.0172484	0.0110763	0.0257095
AGC	0.00336221	0.00927149	0.00868636	0.00962704	0.0166427	0.0149208	0.0158918	0.0097166	0.00701932	0.0094693	0.0165032	0.0141559	0.014092	0.0134565	0.00791228	0.00726151	0.0148585	0.00390992	0.00885839	0.00314524	0.00865659
AGG	0.00313806	0.0124139	0.00875317	0.0110533	0.0173426	0.0165956	0.0180826	0.0113141	0.00887987	0.0107659	0.0150218	0.0141559	0.0158397	0.0167187	0.00914654	0.00828557	0.0206535	0.00528665	0.00836965	0.00669233	0.0190219
AGU	0.00229751	0.00829625	0.00741681	0.00787991	0.0135708	0.0175091	0.0119275	0.00874275	0.00752675	0.0085394	0.0123848	0.0120587	0.0116084	0.0117396	0.0065351	0.00610445	0.0148064	0.00411918	0.0108133	0.00433868	0.0148124
AUA	0.0027418	0.0100232	0.01617	0.0112315	0.0119376	0.0172046	0.0103279	0.00885217	0.0142078	0.00894541	0.0109034	0.0167774	0.011866	0.01248	0.0136808	0.0132197	0.0130354	0.0108294	0.0134199	0.00832689	0.0245779
AUC	0.00276982	0.00934598	0.0113591	0.00916352	0.0129486	0.0143118	0.0117884	0.00920232	0.00997928	0.00950859	0.0109923	0.0152045	0.0107438	0.0120615	0.0103418	0.0101209	0.0134261	0.00707915	0.011241	0.00568923	0.0159553
AUG	0.00328215	0.014168	0.0146332	0.0157063	0.0183925	0.0164434	0.0184651	0.0143779	0.0132352	0.0142236	0.0170958	0.0167774	0.0177898	0.0190795	0.0159805	0.0141506	0.0206144	0.00988218	0.0180833	0.0100914	0.0296361
AUU	0.00286588	0.0111542	0.0124282	0.0116594	0.0163705	0.0175091	0.0162395	0.0114892	0.0119244	0.0129925	0.0155551	0.0171269	0.0163916	0.0150662	0.0114462	0.0107593	0.0189606	0.00873674	0.0164746	0.00943875	0.0382248
CAA	0.00848557	0.0123462	0.0172391	0.0124438	0.0149706	0.0207065	0.0158222	0.0140497	0.00985243	0.0144462	0.0158218	0.0216707	0.0174954	0.0155705	0.0146033	0.0125148	0.0158091	0.0117766	0.0190201	0.00572247	0.0119608
CAC	0.00439889	0.012353	0.0183082	0.011499	0.0154761	0.0182704	0.0188128	0.0158442	0.0109518	0.0165287	0.016681	0.019224	0.0196479	0.0159139	0.0120828	0.0104667	0.0184397	0.00745362	0.0139901	0.00329027	0.00803422
CAG	0.0111353	0.0175136	0.0165709	0.0176139	0.0187425	0.0147686	0.0219773	0.0205602	0.012601	0.0220165	0.0214216	0.0157288	0.0245783	0.0223095	0.015123	0.013991	0.0260838	0.0140922	0.0145807	0.00714251	0.0117345
CAU	0.003042	0.010328	0.0144995	0.0101084	0.0130264	0.00898295	0.0138401	0.0154612	0.00739989	0.0169609	0.0146959	0.0178259	0.0175138	0.0137892	0.00997804	0.00793978	0.0179578	0.00705713	0.013705	0.00420574	0.0110216
CCA	0.0041187	0.0114725	0.0114927	0.0124438	0.0165649	0.0156821	0.0186737	0.0130539	0.00997928	0.0133854	0.0166514	0.0150297	0.0184337	0.0154847	0.0112123	0.00978841	0.0194814	0.00633297	0.00955077	0.00377369	0.00882633
CCC	0.00267776	0.0143034	0.0102232	0.0150467	0.0250029	0.0251218	0.0276454	0.0140278	0.00976785	0.0142891	0.0212734	0.0195736	0.0199606	0.0173304	0.00895166	0.00848506	0.0195075	0.0042899	0.00847147	0.001979	0.00525053
CCG	0.000652428	0.00866874	0.00434318	0.00823647	0.0129097	0.0115713	0.0158222	0.00941022	0.00477821	0.00952169	0.0139848	0.00803915	0.0128594	0.0120079	0.00456028	0.00401644	0.0117983	0.00187786	0.0045412	0.00139889	0.00368895
CCU	0.00282185	0.00971847	0.00821863	0.00989446	0.0162927	0.00959196	0.0163786	0.0130211	0.0051165	0.0129008	0.0165921	0.0101363	0.0177162	0.0159032	0.00650911	0.00522669	0.0191038	0.00341429	0.00784018	0.00306367	0.0100145
CGA	0.00148097	0.00617648	0.003675	0.00659631	0.0127153	0.00563337	0.011545	0.00586497	0.00401708	0.00578898	0.00859234	0.00541769	0.00783708	0.00805889	0.00454729	0.00391004	0.0075139	0.00283331	0.00541685	0.0024322	0.00367764
CGC	0.00144495	0.00694176	0.00247227	0.00763032	0.0147373	0.00563337	0.0175957	0.00790021	0.00241025	0.00933833	0.0121182	0.00227193	0.011958	0.00968998	0.00317011	0.00273969	0.00830827	0.00109588	0.00321753	0.000942667	0.00247816
CGG	0.000712467	0.0116351	0.00527863	0.0124617	0.0194424	0.012637	0.0250722	0.0119378	0.00520107	0.0114863	0.0183698	0.00786438	0.0174403	0.0146798	0.00582053	0.00523999	0.0122801	0.00243131	0.0047652	0.00197295	0.00384737
CGU	0.000688452	0.00480844	0.00360818	0.00547315	0.00890462	0.00487211	0.00858921	0.0069373	0.00245253	0.0066141	0.00799976	0.00506816	0.00814982	0.00720042	0.00311814	0.0025402	0.00720136	0.00147861	0.00399137	0.00197597	0.00475264
CUA	0.00294193	0.00652187	0.00855272	0.00689938	0.00855465	0.00898295	0.00959766	0.00875369	0.00638505	0.00966576	0.0103701	0.0124082	0.0107254	0.0093466	0.00634021	0.00561237	0.0114727	0.00497551	0.00745326	0.00280987	0.00914317
CUC	0.00393858	0.0144186	0.0134304	0.0140127	0.0214644	0.0182704	0.0254199	0.0178575	0.00739989	0.019672	0.022666	0.018525	0.0247622	0.0173948	0.0102249	0.00805948	0.0180099	0.00462306	0.0116279	0.00413021	0.00976554
CUG	0.00520341	0.0184617	0.019845	0.020716	0.0290469	0.0272533	0.0321661	0.0220265	0.0131507	0.0235619	0.0262807	0.0272632	0.0279081	0.0246381	0.0156037	0.0134857	0.0319178	0.00895151	0.020079	0.00746882	0.0177998
CUU	0.00310203	0.0114387	0.0189095	0.011909	0.0163316	0.0179659	0.0166916	0.0168618	0.009937	0.0179956	0.0184883	0.022195	0.0207701	0.0164397	0.0115891	0.00962881	0.0206014	0.00567489	0.0149269	0.00472844	0.0168832
GAA	0.0101547	0.0117434	0.0155686	0.0128004	0.0179259	0.0205542	0.0164829	0.0134807	0.0143346	0.0123638	0.0174513	0.0223698	0.0151774	0.0161929	0.0121737	0.0128473	0.0158612	0.00925164	0.0139087	0.0106231	0.0202892
GAC	0.00447494	0.005506	0.00507818	0.00568709	0.00948789	0.00746041	0.00970199	0.00654339	0.00363652	0.00594614	0.0075257	0.00576721	0.00735876	0.0084452	0.00424846	0.00448192	0.00847756	0.00257449	0.00439865	0.00473448	0.00994659
GAG	0.00870971	0.0124478	0.0084859	0.012319	0.0220866	0.0176614	0.0197169	0.0129773	0.00778046	0.0116827	0.0150218	0.00978679	0.0156926	0.0176416	0.008367	0.00872445	0.0183876	0.0059227	0.0103857	0.00577685	0.0147219
GAU	0.00323412	0.00667087	0.00902045	0.0064002	0.0125987	0.0152253	0.00984108	0.00829412	0.00672333	0.00734755	0.0103404	0.0162531	0.00984234	0.00996899	0.00674297	0.00643694	0.0111602	0.00327387	0.0117705	0.00467103	0.0149142
GCA	0.00245361	0.00705012	0.00334091	0.00739856	0.0133375	0.00639464	0.0122753	0.00739687	0.00456679	0.00715109	0.0111108	0.00524292	0.00997112	0.00936806	0.00496304	0.00535968	0.0118373	0.00257999	0.00696453	0.0025168	0.0108405
GCC	0.00165308	0.00798472	0.00441	0.00782643	0.016526	0.0121803	0.0171437	0.00827224	0.00414394	0.00719038	0.0119108	0.0092625	0.0105966	0.0106772	0.00484611	0.0050272	0.0106783	0.00124181	0.00439865	0.00173426	0.00632553
GCG	0.000404265	0.00619679	0.00240545	0.00568709	0.0131042	0.00791717	0.0113016	0.00698107	0.00236796	0.00484598	0.0092738	0.00384481	0.00814982	0.00766185	0.00276735	0.00280619	0.00523499	0.000638803	0.00327862	0.00104237	0.00448106
GCU	0.00156903	0.00775446	0.00714954	0.00723811	0.0139208	0.0124848	0.0119971	0.00809717	0.00494736	0.00766188	0.0111404	0.00856344	0.0105782	0.010248	0.00574257	0.0049873	0.0107434	0.00174845	0.00655724	0.00375556	0.0149369
GGA	0.00220945	0.00607489	0.00534545	0.00565143	0.00991562	0.0109622	0.00810238	0.00699201	0.00562392	0.00573659	0.00962934	0.00838868	0.00796586	0.00809108	0.00457327	0.00469471	0.0101054	0.00303707	0.00582414	0.00374347	0.00990133
GGC	0.00100066	0.00519447	0.00427636	0.00477786	0.00948789	0.0106577	0.00935424	0.00573367	0.00363652	0.00502934	0.00847382	0.0092625	0.0059238	0.00703946	0.0031831	0.00317857	0.00669349	0.0010353	0.00407282	0.00144119	0.00434527
GGG	0.000580381	0.00772737	0.00467727	0.00631106	0.0130264	0.0149208	0.0107104	0.00765948	0.00549706	0.00593305	0.00974786	0.00768962	0.00846257	0.00815547	0.00411854	0.00375045	0.00923285	0.000812272	0.00450047	0.00207568	0.00774001
GGU	0.00104469	0.00602071	0.00487772	0.00533053	0.0101489	0.0121803	0.00918037	0.00665281	0.00342509	0.00559252	0.00995526	0.0087382	0.00785547	0.00718969	0.00328704	0.00348446	0.00898543	0.00112617	0.00482629	0.00205453	0.00708369
GUA	0.00149698	0.00720589	0.00828545	0.00657848	0.00948789	0.0106577	0.00949334	0.00704672	0.00655419	0.0066272	0.0096886	0.00961202	0.00824181	0.0084774	0.00589848	0.00561237	0.00991002	0.00420454	0.00814564	0.00342019	0.0118363
GUC	0.00186923	0.00689436	0.00674863	0.00638237	0.0146984	0.0185749	0.0116493	0.00866616	0.00591991	0.00582827	0.0110812	0.0152045	0.008297	0.00716823	0.00427445	0.004974	0.0100402	0.00154745	0.00781982	0.00161039	0.00634816
GUG	0.00226949	0.0107005	0.00895363	0.00896741	0.018898	0.0175091	0.0146747	0.0119707	0.00663876	0.00957408	0.0173624	0.0129325	0.0137425	0.0133707	0.00705479	0.00658323	0.0149497	0.00280027	0.00938785	0.00682527	0.0232879
GUU	0.00188524	0.00843848	0.00734999	0.00820081	0.0141152	0.00928745	0.0131099	0.00951964	0.00562392	0.00847391	0.0120293	0.00978679	0.0112957	0.0103875	0.00631423	0.00609115	0.0138037	0.0027865	0.00900094	0.00466499	0.0186032
UAA	0.132887	0.0458156	0.0453027	0.0430721	0.0122876	0.00989647	0.011858	0.0394135	0.0594951	0.040811	0.018518	0.0164278	0.016686	0.027514	0.0581403	0.0657658	0.0154706	0.0825158	0.0490368	0.0914175	0.0204929
UAC	0.0534511	0.0326839	0.0324068	0.0297369	0.0109655	0.0117235	0.010467	0.0302112	0.0391983	0.0284996	0.015881	0.0202726	0.0160237	0.0193049	0.0393405	0.041082	0.0128791	0.0496284	0.0331731	0.042701	0.00984475
UAG	0.0855001	0.0493983	0.0504477	0.0465485	0.0106544	0.0137028	0.0120319	0.0433964	0.0649922	0.0442556	0.0138959	0.0131073	0.0159317	0.0260224	0.0551911	0.0595816	0.015718	0.0749135	0.0467764	0.0742803	0.0157176
UAU	0.0369402	0.0395918	0.0485768	0.0397205	0.0163316	0.0281669	0.0177	0.0329577	0.0505307	0.0349434	0.0210957	0.037749	0.0223154	0.0251961	0.0484611	0.0499395	0.0159784	0.0627872	0.0424184	0.0607627	0.0200516
UCA	0.030456	0.0295821	0.0291995	0.0290059	0.0118599	0.0127893	0.0125535	0.0248386	0.031587	0.0242168	0.017481	0.0146802	0.0196663	0.0208608	0.0347283	0.0350308	0.0155747	0.0421968	0.0227467	0.0264642	0.0173132
UCC	0.0364159	0.0248278	0.0265936	0.0236932	0.0236419	0.0369976	0.0218729	0.0246635	0.0257516	0.0231952	0.0203846	0.0295351	0.020163	0.0194014	0.0254128	0.0256813	0.0195726	0.0247454	0.0199568	0.021778	0.011214
UCG	0.00347028	0.0096372	0.00527863	0.0101619	0.0169149	0.00867844	0.0141531	0.00977131	0.00668104	0.00919426	0.0124737	0.00699056	0.0112037	0.00978656	0.00679494	0.00656994	0.00991002	0.00678453	0.00869548	0.00709719	0.00692527
UCU	0.0267375	0.0307537	0.0296004	0.0281502	0.0216977	0.0219245	0.0176653	0.0329905	0.0295573	0.0294033	0.0251252	0.0258651	0.0240079	0.0238226	0.0275046	0.0285539	0.0222682	0.0350956	0.0280821	0.0298813	0.0271127
UGA	0.116492	0.0624488	0.0731658	0.0658383	0.0225921	0.0309074	0.0222207	0.0548638	0.0881644	0.0544714	0.0294806	0.0305837	0.0271354	0.0396077	0.0742377	0.0797569	0.0247685	0.0947852	0.0641469	0.103355	0.0246798
UGC	0.0630093	0.0301103	0.0284645	0.0300578	0.0153595	0.0140073	0.0151268	0.0291936	0.0327287	0.0287222	0.0202068	0.0209717	0.0195743	0.0213974	0.0320908	0.0358687	0.0171374	0.0383365	0.0275526	0.0387792	0.0112819
UGG	0.053287	0.0157392	0.0138982	0.0189688	0.00979897	0.0103532	0.012936	0.0150126	0.0180134	0.0181528	0.0111997	0.0092625	0.0126939	0.0128449	0.0160194	0.0158131	0.0110039	0.0210034	0.0129719	0.0644246	0.0218282
UGU	0.0460702	0.0361378	0.0441668	0.0378129	0.0221643	0.0316687	0.0223945	0.0297078	0.0422005	0.0318394	0.0221623	0.0344285	0.0219843	0.0272457	0.0413153	0.0409756	0.0214348	0.0483783	0.0373071	0.060376	0.0293079
UUA	0.0354272	0.0220646	0.0215823	0.0220887	0.0106544	0.0121803	0.0109191	0.0201226	0.0266819	0.0210865	0.0171847	0.0223698	0.0180658	0.0171158	0.0271148	0.0283944	0.0158091	0.0347239	0.0249868	0.0317727	0.0249287
UUC	0.0451056	0.0331308	0.0348791	0.0331242	0.0235253	0.0193362	0.0215947	0.0313163	0.0341663	0.0329526	0.0267548	0.0295351	0.0270434	0.0252927	0.0360275	0.0374114	0.0220859	0.0415112	0.0318087	0.0343197	0.0201421
UUG	0.0344746	0.0366931	0.036015	0.0385973	0.0186647	0.024665	0.0186389	0.0316774	0.0452028	0.0343802	0.0260437	0.034079	0.0270802	0.0269774	0.0444595	0.0436887	0.0230105	0.0508289	0.0380809	0.0453991	0.0315937
UUU	0.0317168	0.0313565	0.0320727	0.0303787	0.0204145	0.0199452	0.0203081	0.0308896	0.0287116	0.0319049	0.0268733	0.0255156	0.0314219	0.0271169	0.0342476	0.0330891	0.030863	0.0436562	0.0385493	0.040021	0.0491558

## Sheet: 3a
	WT	PNLDC1-KO
20	0.35235	0.479428
21	0.472301	0.596523
22	0.673232	0.745537
23	0.992855	0.907162
24	1.78202	1.19964
25	4.49623	1.87349
26	9.26415	2.86866
27	10.1244	3.9123
28	8.96606	5.61041
29	17.4856	7.13222
30	24.9661	8.72561
31	14.2793	9.92035
32	4.15767	9.96751
33	0.924538	8.92084
34	0.283122	8.20672
35	0.123782	6.6958
36	0.07997	5.34188
37	0.0559349	3.99956
38	0.0478643	3.03368
39	0.0424367	2.30674
40	0.038078	1.67841
41	0.0389327	1.28153
42	0.0348122	0.933723
43	0.0326768	0.731178
44	0.0302668	0.565071
45	0.028557	0.438015
46	0.0251301	0.353397
47	0.0223496	0.274862
48	0.0201167	0.224989
49	0.0180296	0.184899
50	0.0154227	0.150391
51	0.0140658	0.12651
52	0.0126138	0.107273
53	0.0116031	0.0854675
54	0.0107926	0.0723864
55	0.0102589	0.0621387
56	0.0088316	0.0518131
57	0.0082916	0.0458248
58	0.00766141	0.0392045
59	0.00733952	0.0333194
60	0.00714978	0.0282286

[truncated: 16 more sheets: 3b, 3c, 3d, S4a, 4b,c, 4d,e,f, 4i, S5a, S6, S7a-c, 5a-h, 6a,b, 6c-f,S9,S10c, 7c-e,S10a,d,S11, S12, S13]
