# Supplementary material for: An evolutionarily conserved stop codon enrichment at the 5′ ends of mammalian piRNAs
Source: Nat Commun. 2022 Apr 19;13:2118. doi: 10.1038/s41467-022-29787-3 (PMC9018710; doi:10.1038/s41467-022-29787-3)
Supplement: Supplementary file 5 — Source Data [file 41467_2022_29787_MOESM5_ESM.zip › Source Data/S3/S3_gene_exon_antisense_other.csv]

Length MILI-IP.Control.21 MILI-IP.Control.22 MILI-IP.Tex15-KO.23 MILI-IP.Tex15-KO.24 MIWI2-IP.Control.25 MIWI2-IP.Control.26 MIWI2-IP.Tex15-KO.27 MIWI2-IP.Tex15-KO.28 Total.Control.15 Total.Control.16 Total.Control.17 Total.Tex15-KO.18 Total.Tex15-KO.19 Total.Tex15-KO.20
23 0.0317824619328515 0.0308269740469965 0.0279974513698887 0.0317888768059655 0.0174146299923359 0.018983013758582 0.0183970856102004 0.0209485503603151 0.0424689083371718 0.044051724137931 0.0453836753613417 0.0474634425292051 0.0583123953098827 0.0528133704735376
24 0.0439357639937455 0.0448085098813526 0.0407031220718864 0.0447801771011341 0.0271012518095887 0.0270795153040291 0.0281420765027322 0.0268141444612033 0.0668816213726393 0.0680172413793103 0.0721840630399056 0.0721346295237317 0.0760050251256281 0.0635097493036212
25 0.130612765329199 0.104372342885604 0.106611446347588 0.146904613950598 0.0397683726475347 0.0407286851390902 0.0552823315118397 0.0537958773252891 0.140948871487794 0.151350574712644 0.15494500863849 0.151539906870354 0.148869346733668 0.1391643454039
26 0.366457960043755 0.367122044933027 0.340729357970091 0.356454870281187 0.0991228817167674 0.0947509505183402 0.10063752276867 0.0988771577006871 0.241731920773837 0.256436781609195 0.251569676794067 0.248754186749449 0.250418760469012 0.243899721448468
27 0.262480454725427 0.28731522493196 0.288763539597466 0.254544042255709 0.238759260836243 0.240734155748243 0.218761384335155 0.216189039718451 0.225886688162137 0.224022988505747 0.215751548607307 0.223919614410587 0.214091289782245 0.225292479108635
28 0.108171770248233 0.11243929772133 0.127131666729133 0.10375563150536 0.325874989355361 0.324543887961925 0.308014571948998 0.318669348081113 0.146199907876555 0.141724137931034 0.140280645569087 0.137815537946246 0.133165829145729 0.148189415041783
29 0.0384664425251488 0.0373819307326965 0.0426145946553727 0.0387020351095231 0.186983734991058 0.187860718290982 0.198907103825137 0.199765376235964 0.0715799170888991 0.0720689655172414 0.0727740086806287 0.0689486153092068 0.0678391959798995 0.0689693593314763
30 0.0131062390529685 0.0119625735987335 0.0156478392863836 0.0147778468230542 0.0521374435834114 0.0525999069996444 0.0604735883424408 0.0549689961454667 0.036480884385076 0.0269252873563218 0.0279802789600101 0.0283473572420554 0.0301507537688442 0.0283008356545961
31 0.00448283035708294 0.0032730312894676 0.00672763389678048 0.0062140748796023 0.0111981606063187 0.0105309226182335 0.0102914389799636 0.00921736215853863 0.0179640718562874 0.010632183908046 0.0123467194808478 0.0124989788415979 0.013714405360134 0.0206128133704735
32 0.000503311791588653 0.000498069978832026 0.00307334807540947 0.00207783128786702 0.00163927446138125 0.00218824366093164 0.00109289617486339 0.000754147812971342 0.00985720865960387 0.00477011494252874 0.00678437486831571 0.00857773057756719 0.00743299832495812 0.00924791086350975
