# Supplementary material for: An evolutionarily conserved stop codon enrichment at the 5′ ends of mammalian piRNAs
Source: Nat Commun. 2022 Apr 19;13:2118. doi: 10.1038/s41467-022-29787-3 (PMC9018710; doi:10.1038/s41467-022-29787-3)
Supplement: Supplementary file 5 — Source Data [file 41467_2022_29787_MOESM5_ESM.zip › Source Data/S3/S3_gene_exon_antisense_stop.csv]

Length MILI-IP.Control.21 MILI-IP.Control.22 MILI-IP.Tex15-KO.23 MILI-IP.Tex15-KO.24 MIWI2-IP.Control.25 MIWI2-IP.Control.26 MIWI2-IP.Tex15-KO.27 MIWI2-IP.Tex15-KO.28 Total.Control.15 Total.Control.16 Total.Control.17 Total.Tex15-KO.18 Total.Tex15-KO.19 Total.Tex15-KO.20
23 0.031400911419956 0.029334059648645 0.0300747348119576 0.0365486512524085 0.014737232366299 0.0145428537370366 0.0192368338063702 0.0155269243475388 0.0328467153284672 0.0446031746031746 0.0442507922136713 0.0323020928116469 0.0394060536836094 0.0342631898120073
24 0.0473167524429229 0.0442870761269236 0.0422492767598843 0.0479889210019268 0.0247474279358606 0.0270592442484206 0.0350047303689688 0.0300627684175752 0.0599582898852972 0.0667460317460317 0.0718650973291082 0.0680163785259327 0.0633923472301542 0.0654942389326865
25 0.147278209807967 0.123573471333243 0.127471070395371 0.160284200385356 0.0418945221985355 0.044462987245202 0.0504572690003154 0.0591344565576478 0.140510948905109 0.155634920634921 0.161837935717519 0.149226569608735 0.157338663620788 0.131291691934506
26 0.349400321944363 0.359635026555904 0.322625361620058 0.342365125240848 0.111224395217351 0.112289903444987 0.111636707663198 0.115626032375289 0.263295099061522 0.267698412698413 0.270258035310095 0.277070063694268 0.263849229011993 0.259854457246816
27 0.250935225701136 0.275282582050933 0.275253134040501 0.250782755298651 0.237093335804987 0.245082846584813 0.222958057395143 0.222332342253056 0.258602711157456 0.235952380952381 0.224875509280217 0.242493175614195 0.242718446601942 0.252880533656762
28 0.117645725168341 0.116709791638295 0.132051591128255 0.104407514450867 0.318379831309667 0.320658004529741 0.315988647114475 0.304261645193261 0.141032325338895 0.133650793650794 0.127772747849706 0.133303002729754 0.145059965733866 0.143723468768951
29 0.039268143378602 0.0357074765082391 0.0437560270009643 0.0363078034682081 0.184725183056817 0.171653355584694 0.17912330495112 0.181698050875454 0.0604796663190824 0.0621428571428571 0.060208239022182 0.0625568698817106 0.0551113649343232 0.0651910248635537
30 0.0124923481533543 0.0118752553452267 0.0176591128254581 0.0126445086705202 0.0514412827880248 0.0501847657646919 0.0510879848628193 0.0624380574826561 0.0247653806047967 0.0212698412698413 0.0234268899954731 0.0186533212010919 0.0211307824100514 0.0242571255306246
31 0.00351418142244995 0.00280539289118889 0.00560511089681774 0.00644267822736031 0.0121419964778942 0.0116819644772917 0.011352885525071 0.00792864222001982 0.012252346193952 0.00817460317460317 0.009506564056134 0.00978161965423112 0.00799543118218161 0.0139478471801092
32 0.000748180560908699 0.000789867901402696 0.00325458052073288 0.00222784200385356 0.00361479284456391 0.00238407438312075 0.00315357931251971 0.000991080277502478 0.00625651720542232 0.00412698412698413 0.00599818922589407 0.00659690627843494 0.00399771559109081 0.00909642207398423
