# Supplementary material for: An evolutionarily conserved stop codon enrichment at the 5′ ends of mammalian piRNAs
Source: Nat Commun. 2022 Apr 19;13:2118. doi: 10.1038/s41467-022-29787-3 (PMC9018710; doi:10.1038/s41467-022-29787-3)
Supplement: Supplementary file 5 — Source Data [file 41467_2022_29787_MOESM5_ESM.zip › Source Data/S3/S3_gene_exon_sense_other.csv]

Length MILI-IP.Control.21 MILI-IP.Control.22 MILI-IP.Tex15-KO.23 MILI-IP.Tex15-KO.24 MIWI2-IP.Control.25 MIWI2-IP.Control.26 MIWI2-IP.Tex15-KO.27 MIWI2-IP.Tex15-KO.28 Total.Control.15 Total.Control.16 Total.Control.17 Total.Tex15-KO.18 Total.Tex15-KO.19 Total.Tex15-KO.20
23 0.0313083999157141 0.0299693419805888 0.0291696915466563 0.0312186299283464 0.0175132473371514 0.0163193079040503 0.0170221493027071 0.0184738955823293 0.0538873821516208 0.0466435152771165 0.0489527533067608 0.0552951096121417 0.0613790840481883 0.0545080976553058
24 0.0446179673979502 0.0445930510072501 0.0420092519120055 0.0455882861988992 0.0277043301396992 0.0271333071175777 0.0283429040196883 0.0309638554216867 0.0721942399586723 0.0724974561477208 0.0728832922897256 0.0749662731871838 0.0806356349317958 0.0718469347910972
25 0.127945255638345 0.100622896862243 0.109828468200773 0.146444148291737 0.0447144462880694 0.0442109993820572 0.0611156685808039 0.065421686746988 0.116790972491282 0.141657564809888 0.138246718627028 0.131475548060708 0.126292598321849 0.115691415183801
26 0.352803714105102 0.357639688717801 0.336297715723186 0.344127522586452 0.100626237756249 0.102943654850851 0.11771944216571 0.10710843373494 0.191229174738473 0.237703158110921 0.224260580365077 0.208338954468803 0.197496835888061 0.193376843123036
27 0.265909821030706 0.291412667390174 0.285412199692728 0.256230745266364 0.229770379489375 0.233526206392899 0.207383100902379 0.209317269076305 0.217615911145551 0.231383202173243 0.221102338216253 0.217580101180438 0.208587634181784 0.218562317547089
28 0.116887917068234 0.118922718518536 0.127935540510881 0.109630828342968 0.323267141251405 0.320080332565586 0.300779327317473 0.304859437751004 0.149126630504972 0.137998151622931 0.14019650156135 0.142141652613828 0.141649088267004 0.151884494524088
29 0.0415090624579002 0.0397604352441362 0.044237814657865 0.0428233929869501 0.185623293903549 0.185130048873659 0.187038556193601 0.191606425702811 0.0680937621077102 0.0589146852624602 0.0615907994617787 0.060716694772344 0.0657854028969203 0.0704523902493446
30 0.0141610620019275 0.0132772259123195 0.0155914976954635 0.0153302294991173 0.055751217684526 0.0544491882478512 0.0648892534864643 0.061566265060241 0.0636058375306729 0.0408136593198346 0.0471299093655589 0.0530860033726813 0.0603571930811419 0.0619735594354884
31 0.00425747259845729 0.00336976991049568 0.00664770137259206 0.00631728339506387 0.0126746239897233 0.0136649626425482 0.0143560295324036 0.00987951807228916 0.0421348314606742 0.0220078229292109 0.0301353169666658 0.0354553119730186 0.0371349552336755 0.0396050649857756
32 0.000599327785665185 0.000432204456455401 0.00287011868784927 0.00228893350410191 0.00235508216025264 0.00254199202292006 0.00135356849876948 0.000803212851405623 0.0253212579103707 0.0103807843466734 0.015501789839803 0.0209443507588533 0.0206815731495805 0.0220988825049739
