# Supplementary material for: An evolutionarily conserved stop codon enrichment at the 5′ ends of mammalian piRNAs
Source: Nat Commun. 2022 Apr 19;13:2118. doi: 10.1038/s41467-022-29787-3 (PMC9018710; doi:10.1038/s41467-022-29787-3)
Supplement: Supplementary file 5 — Source Data [file 41467_2022_29787_MOESM5_ESM.zip › Source Data/S3/S3_gene_exon_sense_stop.csv]

Length MILI-IP.Control.21 MILI-IP.Control.22 MILI-IP.Tex15-KO.23 MILI-IP.Tex15-KO.24 MIWI2-IP.Control.25 MIWI2-IP.Control.26 MIWI2-IP.Tex15-KO.27 MIWI2-IP.Tex15-KO.28 Total.Control.15 Total.Control.16 Total.Control.17 Total.Tex15-KO.18 Total.Tex15-KO.19 Total.Tex15-KO.20
23 0.0349595574436606 0.0332156719546666 0.0310713741989952 0.03711029481021 0.0156382797892232 0.0163717069233873 0.018281807372176 0.0157504164773588 0.0365324103209566 0.0457190242554074 0.0453259591239948 0.040626348560508 0.0484145678564957 0.0391103507271172
24 0.0465782931990144 0.0454822087880878 0.0435968056689688 0.047941979843647 0.0255821859595445 0.0244422666743529 0.0292806183115339 0.0280175677722247 0.0615796098174953 0.0723239582613503 0.073932805695941 0.0664878860736083 0.0728030440297155 0.0591616766467066
25 0.140153719790471 0.109600898013281 0.118860116534954 0.159084487143261 0.0444076151623321 0.0446763129071309 0.0655469678953627 0.0696653036498561 0.140465701699182 0.150424987906848 0.149820412574298 0.152210098021084 0.14683819532524 0.129307100085543
26 0.34474899505551 0.357081997809064 0.328166304513307 0.335809147055262 0.107513173550909 0.114890182740532 0.129607609988109 0.118431016204755 0.25921963499056 0.271605279524566 0.267760083913417 0.272609580173849 0.259358579452799 0.255397775876818
27 0.255405486262586 0.282880945618804 0.27781545402959 0.242750844333212 0.231302056773755 0.229376837493515 0.22012485136742 0.207935786763592 0.246444304594084 0.243466242830489 0.233527224182321 0.243727267122865 0.234897626381591 0.248109495295124
28 0.119325939262732 0.117607281481181 0.133627669439331 0.111976748879829 0.308261091279959 0.315385945696662 0.282699167657551 0.30077237619264 0.138735053492763 0.134710800912169 0.136486443533263 0.136551384008384 0.136763906504802 0.155483319076133
29 0.0397191050962517 0.0378139327301497 0.0414100452576364 0.0408509264118193 0.194203637599864 0.179339367037528 0.180737217598097 0.19127669241254 0.0663310258023914 0.0525602929997927 0.057436190839452 0.0535417051969669 0.0623663707193332 0.0670316509837468
30 0.0147736359136428 0.0130441838763338 0.0160685369465628 0.0159447785895935 0.0588135305116437 0.0613362541073384 0.0601961950059453 0.0584582765409662 0.0258967904342354 0.0177458365005874 0.0202949683735418 0.0174773441834659 0.0202935314368545 0.024054747647562
31 0.00391642778270353 0.00296182091126709 0.00668484353590854 0.00647210000134555 0.01185619581846 0.0114717242174439 0.0120392390011891 0.00893533242465546 0.0142857142857143 0.00693801395895239 0.00947204475382219 0.009771284137846 0.0106178655553542 0.0123866552609068
32 0.000418840193428017 0.000311058817165037 0.00269884987474569 0.00205869293182093 0.00242223355430903 0.00270940220210987 0.00148632580261593 0.00075723156141148 0.010509754562618 0.00450556284983761 0.00594386700994883 0.00699710252142285 0.00764631273781482 0.00995722840034217
