# Supplementary material for: An evolutionarily conserved stop codon enrichment at the 5′ ends of mammalian piRNAs
Source: Nat Commun. 2022 Apr 19;13:2118. doi: 10.1038/s41467-022-29787-3 (PMC9018710; doi:10.1038/s41467-022-29787-3)
Supplement: Supplementary file 5 — Source Data [file 41467_2022_29787_MOESM5_ESM.zip › Source Data/S3/S3_gene_intron_antisense_other.csv]

Length MILI-IP.Control.21 MILI-IP.Control.22 MILI-IP.Tex15-KO.23 MILI-IP.Tex15-KO.24 MIWI2-IP.Control.25 MIWI2-IP.Control.26 MIWI2-IP.Tex15-KO.27 MIWI2-IP.Tex15-KO.28 Total.Control.15 Total.Control.16 Total.Control.17 Total.Tex15-KO.18 Total.Tex15-KO.19 Total.Tex15-KO.20
23 0.0298932706222865 0.0287927699903118 0.0270446538071642 0.0291764667583603 0.0180045969183621 0.0165442517059957 0.0186351338744286 0.0166235496017008 0.037494574471637 0.0397540309312274 0.0417149846706168 0.0450643776824034 0.0535155138058639 0.0471945464079706
24 0.0415490834539315 0.0421273903111292 0.0392803215584526 0.0431502445614578 0.0254022303566868 0.0246392665520654 0.0253055322324844 0.0268948028995159 0.0597308937931956 0.0622017933530767 0.0626201331194103 0.0656246375130495 0.0697053800170794 0.06284538743899
25 0.112521104679209 0.0909328156783675 0.0910160708335992 0.124299073026621 0.039601600408615 0.0387977288117935 0.0501212799701465 0.0567352270689788 0.12483723414911 0.129359986837776 0.139966005305714 0.133743185245331 0.133326216908625 0.11919648259449
26 0.338790400385914 0.333655080204345 0.309060490702736 0.333124445565747 0.0904486251808972 0.0926603115070063 0.0964875454799888 0.0942854947363029 0.236352709425395 0.241465120105298 0.243999301043669 0.237849437420253 0.235518075718759 0.226896857730628
27 0.283580559575494 0.309098644015687 0.302091973090038 0.272712475482816 0.2178939303652 0.219075897275616 0.19635693628137 0.196972413616454 0.23862308437114 0.236992020401448 0.231815221362647 0.23405057417933 0.229718189581554 0.237545883586786
28 0.128222986010613 0.134486617117649 0.150797870455045 0.124901320876026 0.325478845662722 0.325415429494192 0.306791678328202 0.312517609692375 0.157523955794464 0.160928759460349 0.150466235643596 0.157493330240111 0.147879305436948 0.163446412004356
29 0.0445972021225277 0.0428423833578218 0.0522461595173788 0.0470811325514963 0.209559887630884 0.209282700421941 0.222058960723948 0.219231064778054 0.0826015825848887 0.0824078644290885 0.0783307651983289 0.0774272126203457 0.0793481354967264 0.0837804041789359
30 0.0153762662807525 0.0137671911140664 0.0187363093086068 0.0166838931254222 0.0568911211373117 0.0584987237589207 0.0656311223061853 0.0641377013908455 0.0373944108710894 0.0309620763409016 0.0321996473447602 0.0299559215868229 0.03077853686308 0.0350127062240329
31 0.00486613603473227 0.00389313713924132 0.00684091505213982 0.00669797270352315 0.0142930109815272 0.0127519924988279 0.0170258419628697 0.0118593273737865 0.0164268304898 0.0111261928265877 0.0129306921256215 0.0119185709314465 0.0131298035866781 0.0165785970715179
32 0.000602990834539315 0.000403971071381331 0.00288523567484032 0.0021729753485306 0.00242615135779348 0.00233369797364172 0.0015859688403769 0.000742808841986629 0.00901472404928049 0.00480215531424811 0.00595701418563645 0.00687275258090709 0.00708084258468545 0.00750272276229277
