# Supplementary material for: An evolutionarily conserved stop codon enrichment at the 5′ ends of mammalian piRNAs
Source: Nat Commun. 2022 Apr 19;13:2118. doi: 10.1038/s41467-022-29787-3 (PMC9018710; doi:10.1038/s41467-022-29787-3)
Supplement: Supplementary file 5 — Source Data [file 41467_2022_29787_MOESM5_ESM.zip › Source Data/S3/S3_gene_intron_antisense_stop.csv]

Length MILI-IP.Control.21 MILI-IP.Control.22 MILI-IP.Tex15-KO.23 MILI-IP.Tex15-KO.24 MIWI2-IP.Control.25 MIWI2-IP.Control.26 MIWI2-IP.Tex15-KO.27 MIWI2-IP.Tex15-KO.28 Total.Control.15 Total.Control.16 Total.Control.17 Total.Tex15-KO.18 Total.Tex15-KO.19 Total.Tex15-KO.20
23 0.0311608211359661 0.0295073911797224 0.0266687597020913 0.0331943830800853 0.0161834296321472 0.0157112805679727 0.0156319501811019 0.016131355321907 0.0291614240248686 0.0391207727342736 0.0397925634681219 0.0319210307031601 0.0420051998700033 0.0345286703355228
24 0.0454140967811225 0.0461733753736538 0.0421223379205693 0.0474479897035941 0.0236084603519046 0.0231067578227715 0.0234479252716528 0.0234768831917039 0.0532899119236178 0.0619155536975511 0.0658577093854862 0.0571758220626883 0.0620734481637959 0.0547665542339783
25 0.128379207708122 0.106760574915032 0.102384316187885 0.138924640298135 0.0451515072289472 0.0442742571653957 0.0491834530088327 0.0506985452974219 0.125601361853305 0.136570661620718 0.139612920719927 0.137747580283315 0.129996750081248 0.119829575714539
26 0.333739912240327 0.340886941566684 0.309245983988279 0.327275870680216 0.0980679233444012 0.0990007888509072 0.0909321980047023 0.0957079072447069 0.247724076678262 0.246958128891725 0.251093109175338 0.24472790205756 0.247643808904777 0.24409728386295
27 0.268426462916935 0.291200196552148 0.290862156175327 0.259100601263999 0.208842061230359 0.212463844333421 0.180339327699053 0.187599020596284 0.247724076678262 0.238839138374882 0.23590821272413 0.25004807384142 0.245693857653559 0.242588318835434
28 0.126461382675136 0.126407600016379 0.145553171820766 0.119907024991836 0.331851813119297 0.330462792532211 0.319311177479825 0.322411061500792 0.16068388720302 0.154392835925983 0.147307053519981 0.158771873597846 0.152583685407865 0.169359133676549
29 0.045628893184817 0.0415298308832562 0.0545758986970854 0.0491384443974874 0.202175220267197 0.19888903497239 0.234479252716528 0.226487109318738 0.0791947302198209 0.076745362934278 0.0726027861573399 0.0740978142426768 0.0722294442638934 0.0827267885673709
30 0.0153502715640247 0.0135948568854674 0.0185931313554149 0.0159440613174021 0.0599754241940966 0.061727583486721 0.0718688441253098 0.068054155264295 0.0355266079490785 0.0298356399480737 0.0308104260583669 0.029677584770207 0.0306304842378941 0.0332859932540387
31 0.0050630580870846 0.00361983538757627 0.00727329810057035 0.00716522273661563 0.0123140474260765 0.0122271890612674 0.0139797928448878 0.00900187238945701 0.0145066982458737 0.0113533851129838 0.0130156255296072 0.0108967373886289 0.0125934351641209 0.0128705840582283
32 0.000375893706465372 0.000319397240080259 0.00272094605201193 0.00190176153062989 0.001830113205574 0.00213647120694189 0.000826078668107009 0.000432089874693936 0.00658722522389164 0.00426852075953266 0.0039995932617022 0.00493558105249664 0.00454988625284368 0.00594709746138825
