# Supplementary material for: An evolutionarily conserved stop codon enrichment at the 5′ ends of mammalian piRNAs
Source: Nat Commun. 2022 Apr 19;13:2118. doi: 10.1038/s41467-022-29787-3 (PMC9018710; doi:10.1038/s41467-022-29787-3)
Supplement: Supplementary file 5 — Source Data [file 41467_2022_29787_MOESM5_ESM.zip › Source Data/S3/S3_gene_intron_sense_other.csv]

Length MILI-IP.Control.21 MILI-IP.Control.22 MILI-IP.Tex15-KO.23 MILI-IP.Tex15-KO.24 MIWI2-IP.Control.25 MIWI2-IP.Control.26 MIWI2-IP.Tex15-KO.27 MIWI2-IP.Tex15-KO.28 Total.Control.15 Total.Control.16 Total.Control.17 Total.Tex15-KO.18 Total.Tex15-KO.19 Total.Tex15-KO.20
23 0.0307651010089359 0.0289274734136384 0.0286819442417165 0.030568733501929 0.017206435122538 0.0173860008433227 0.017537567016537 0.0190175859467198 0.0502194051682106 0.0422370428678488 0.0477142679222567 0.0488073394495413 0.0572385910500665 0.0522266162310867
24 0.0428383584396411 0.0422584547149841 0.0391576749042812 0.0449178249927701 0.0236956848594196 0.0236055056924282 0.0244657554934682 0.0260403567490182 0.0596673709301696 0.0609293874712228 0.0651435371937423 0.0607990529742527 0.0677475631369074 0.0582588262265016
25 0.122892632523766 0.0985560203618769 0.100344699819229 0.138389972864711 0.0416298301007367 0.0391090898138666 0.0480442497923431 0.050571688366964 0.105390324502952 0.129126522425961 0.127893058044518 0.114720331459012 0.111735711120957 0.102318317285649
26 0.353049981230562 0.352351191976211 0.324955368671614 0.344501258314412 0.0906570440535258 0.0917941690259623 0.0933323265121196 0.0925728878484784 0.178200335879517 0.226777444103582 0.2099330920866 0.192021308079313 0.182778577758086 0.177427212287941
27 0.275948485757247 0.303142482737765 0.299815860682887 0.265248986272374 0.22036385505939 0.222110113848563 0.201125122706335 0.195670258662385 0.231800205861639 0.235964567035266 0.22696797138251 0.232755253033442 0.225160611431103 0.229438904172398
28 0.11778608712794 0.122191421803337 0.138587292141518 0.114312788043244 0.33539618102541 0.335838202517921 0.32139620931813 0.330031534755944 0.165155208841216 0.155361581220313 0.150587779446055 0.163646049126961 0.159240695613646 0.166423085740486
29 0.0392648252345131 0.037472909631571 0.0455464109675174 0.0405429519010085 0.19929033228086 0.199603939521716 0.211998791814544 0.210605738164793 0.110146811853297 0.0884530157378004 0.0933320417638227 0.10288250961823 0.102957465662384 0.112305135259055
30 0.013012777897781 0.0118794415604052 0.0146862333404444 0.0142629477168823 0.0580544279055781 0.0566381543280525 0.0663180548214151 0.0652943566329393 0.049655994365892 0.0362956053850343 0.0411549399074221 0.0428765907073099 0.047463447053611 0.0512952773956901
31 0.00395521339487752 0.00294592006451288 0.00581049369547399 0.00544551713953445 0.0116132912344008 0.0117613396783326 0.0139318885448916 0.00961519859157654 0.0279863481228669 0.0148589852111043 0.021352411660105 0.0225865640722107 0.0251163048294196 0.0285419532324622
32 0.000486537384735728 0.000274683735698805 0.0024140215353177 0.00180901925313348 0.00209291835814163 0.00215348472983555 0.00185003398021596 0.000580394281181683 0.0217779944742402 0.00999584854186772 0.0159209005929688 0.0189050014797277 0.0205610323438192 0.0217646721687299
