# Supplementary material for: An evolutionarily conserved stop codon enrichment at the 5′ ends of mammalian piRNAs
Source: Nat Commun. 2022 Apr 19;13:2118. doi: 10.1038/s41467-022-29787-3 (PMC9018710; doi:10.1038/s41467-022-29787-3)
Supplement: Supplementary file 5 — Source Data [file 41467_2022_29787_MOESM5_ESM.zip › Source Data/S3/S3_gene_intron_sense_stop.csv]

Length MILI-IP.Control.21 MILI-IP.Control.22 MILI-IP.Tex15-KO.23 MILI-IP.Tex15-KO.24 MIWI2-IP.Control.25 MIWI2-IP.Control.26 MIWI2-IP.Tex15-KO.27 MIWI2-IP.Tex15-KO.28 Total.Control.15 Total.Control.16 Total.Control.17 Total.Tex15-KO.18 Total.Tex15-KO.19 Total.Tex15-KO.20
23 0.0323577173538626 0.0313905294179807 0.0283009674949537 0.0340098574981015 0.0166773822744365 0.0159792371695377 0.014369834152666 0.0137860316736926 0.0343145293538865 0.041836480079847 0.0427004285770456 0.0391946628544198 0.0459431600647916 0.0396841779337393
24 0.0477437627465239 0.0471474362737616 0.0424723324284819 0.0498384382864035 0.0267890194244744 0.0252410880130277 0.0317648965479985 0.0357753218639626 0.0583797966546409 0.0650142781890266 0.0674713954311328 0.0632991819553649 0.0663623423158101 0.0608421921766952
25 0.139502331964591 0.11289905951696 0.114359295607991 0.156513840701639 0.0517466440664757 0.0493880562835551 0.0721733023607585 0.0757662071322775 0.131272548376517 0.148271368765422 0.150808005347383 0.143276943848781 0.139989201394002 0.122458458045206
26 0.34888705417922 0.357594899552654 0.324925175749983 0.33631639293 0.0957001188458316 0.0979618839215287 0.0966452379666145 0.0948501765979264 0.245285339455559 0.256771743048047 0.25411866472693 0.253315860535303 0.243606734403377 0.243007534317267
27 0.262339181926044 0.287299369488899 0.290137119788404 0.253823130872433 0.229469869659244 0.232080608635913 0.20079952460699 0.210265466560328 0.237495900295179 0.236491169702515 0.232041049030787 0.235207688031133 0.235949541059245 0.239704819898854
28 0.1132957521611 0.113280653758997 0.129908818820909 0.10683919770091 0.321955306174138 0.319253963003486 0.303117065528605 0.305514412669477 0.160216464414562 0.145166209210125 0.142924546848583 0.153125248193154 0.150984145683012 0.16338115388585
29 0.038918930740925 0.0356761262900821 0.0450615994988515 0.0402042973926769 0.187113994583747 0.187247143838579 0.191723839878991 0.189757320268885 0.0689980321416858 0.0649172419529236 0.0630086894978964 0.0650861726630133 0.0642026211161832 0.0700278666529054
30 0.0128982519834001 0.0115300167901467 0.0152711073989003 0.013907708801763 0.0525649268416233 0.0551131014478003 0.0620171789746637 0.0580494474193916 0.0364053788127255 0.0260334359144972 0.0278575079620965 0.0273608132793265 0.0292053207676827 0.0351945505212096
31 0.00339542792780478 0.00278857330718924 0.0068351082341477 0.0061944398945754 0.0155084068813685 0.015037785298084 0.0263086813246178 0.0157798792298052 0.0202115447687766 0.011644348332363 0.0138206267447804 0.0150107219442459 0.0170814313061405 0.0193002373825988
32 0.00066158901652879 0.00039333560332985 0.00272847497737872 0.00235269592149739 0.00247433124866055 0.00269713238848884 0.00108043865809519 0.000455736584254301 0.00742046572646769 0.00385372480523441 0.0052490858333661 0.00512270669525852 0.00667550188975605 0.00639900918567448
