# Supplementary material for: An evolutionarily conserved stop codon enrichment at the 5′ ends of mammalian piRNAs
Source: Nat Commun. 2022 Apr 19;13:2118. doi: 10.1038/s41467-022-29787-3 (PMC9018710; doi:10.1038/s41467-022-29787-3)
Supplement: Supplementary file 5 — Source Data [file 41467_2022_29787_MOESM5_ESM.zip › Source Data/S3/S3_none_other.csv]

Length MILI-IP.Control.21 MILI-IP.Control.22 MILI-IP.Tex15-KO.23 MILI-IP.Tex15-KO.24 MIWI2-IP.Control.25 MIWI2-IP.Control.26 MIWI2-IP.Tex15-KO.27 MIWI2-IP.Tex15-KO.28 Total.Control.15 Total.Control.16 Total.Control.17 Total.Tex15-KO.18 Total.Tex15-KO.19 Total.Tex15-KO.20
23 0.0311484031224941 0.0299297591578744 0.0275338200619953 0.0309100947565784 0.0172962120789089 0.0170989671672251 0.0167622597277738 0.0170796794761204 0.0385666448558562 0.0385402408978921 0.0418567356676168 0.0401887885901755 0.0478925017430437 0.0423390306881823
24 0.0430870781093174 0.042751611411302 0.0393976876368853 0.0436732257314137 0.0242126191314104 0.0240396769582224 0.0240025286614557 0.0249899973938164 0.0573276075373762 0.0587855871886121 0.0626986870363969 0.0601775909318613 0.0657349305951702 0.0575896658428693
25 0.116857536643731 0.0934236326733947 0.0933512956652667 0.129682827507154 0.0405803236920056 0.0398071922913689 0.0456146820405771 0.0500937859038502 0.121297431639605 0.131646934026827 0.13794051147214 0.133974088225761 0.131843823287063 0.120336718517442
26 0.347874086697162 0.344019590480474 0.315333101339021 0.338113668657461 0.0858278586019404 0.0867389542357482 0.0896818759507174 0.0877953521835047 0.235039891789055 0.240735354503148 0.242742433600988 0.241589478130188 0.236103188185333 0.23256699410881
27 0.281018086599751 0.306520434568228 0.30413305907471 0.273818765782253 0.214164479587769 0.216306531161948 0.196099671405712 0.195276567472626 0.234836446414138 0.234324527785382 0.228757132900023 0.232022356026599 0.227166127907714 0.241151101050169
28 0.121047959379514 0.127432406089663 0.146670939037178 0.119366383695479 0.335888568708907 0.335139756477613 0.324346927083676 0.327883595358791 0.157433729043752 0.159943881741035 0.150588481960209 0.155239816515564 0.150066552576535 0.16066125314116
29 0.0412751131101031 0.0401085019066828 0.0493320975616479 0.0428366436945256 0.207962309087816 0.206316811992566 0.220869359076512 0.220648315707946 0.0864367917214228 0.0852569805639201 0.0810699775033858 0.0816594143821152 0.0819230525448438 0.0822135919641683
30 0.0133575160598082 0.0124931358146753 0.0160983380249015 0.0142961640541578 0.0600672940693693 0.0600225841197173 0.0680828926833444 0.0657492410866685 0.0408595292164054 0.0341790993703805 0.0342464200916864 0.0338434488787608 0.0361348798884452 0.0373685558624605
31 0.00387035723832181 0.00304444934263083 0.00586187609895821 0.00549733891241533 0.0119186601441719 0.0121546690445875 0.0130910910779078 0.00994020460376832 0.0191788504786465 0.0120004106214071 0.0139144675329091 0.0142770143506832 0.0160676934778475 0.0174035845569147
32 0.000463863039798869 0.000276478555074656 0.00228778549943667 0.00180488720856256 0.00208167489770185 0.00237485655100349 0.0014487122923238 0.000543260812909052 0.00902307730374394 0.00458698330139611 0.00618515223464479 0.00702800396829295 0.00706724979400393 0.00836950426782414
