# Supplementary material for: An evolutionarily conserved stop codon enrichment at the 5′ ends of mammalian piRNAs
Source: Nat Commun. 2022 Apr 19;13:2118. doi: 10.1038/s41467-022-29787-3 (PMC9018710; doi:10.1038/s41467-022-29787-3)
Supplement: Supplementary file 5 — Source Data [file 41467_2022_29787_MOESM5_ESM.zip › Source Data/S3/S3_none_stop.csv]

Length MILI-IP.Control.21 MILI-IP.Control.22 MILI-IP.Tex15-KO.23 MILI-IP.Tex15-KO.24 MIWI2-IP.Control.25 MIWI2-IP.Control.26 MIWI2-IP.Tex15-KO.27 MIWI2-IP.Tex15-KO.28 Total.Control.15 Total.Control.16 Total.Control.17 Total.Tex15-KO.18 Total.Tex15-KO.19 Total.Tex15-KO.20
23 0.0326662312759632 0.0309937575558078 0.0280163906960366 0.0330138728862663 0.0157831155828789 0.0150779224649125 0.0150548130349902 0.0158908267077028 0.029333986287953 0.0370898769258277 0.0386888570156783 0.0319000193594184 0.0398218496201205 0.03391371550666
24 0.0468209023323224 0.0475231711439364 0.0425186922655338 0.0496640004262433 0.024317995647749 0.0242557883131202 0.0241496470941583 0.0272933230742926 0.0535381978452498 0.0640328396459755 0.0655756961274049 0.0587881004108499 0.062035492188685 0.0549620402782198
25 0.133697749387918 0.109078187757488 0.107712316591462 0.148226095411891 0.0427364571352921 0.0426015872542885 0.0505143414927166 0.0526096434983329 0.129174828599412 0.13798909318473 0.146409317968248 0.141678676676203 0.13859051611213 0.124592747495871
26 0.339647989598337 0.34448874396827 0.305922743368612 0.323129025168333 0.0941525935609853 0.0947336531680523 0.0908450968613906 0.0903223048644952 0.246620959843291 0.246844920582889 0.247261239428261 0.245767816042505 0.242695420763068 0.238517373581246
27 0.266403941180505 0.29062275355409 0.295069444641645 0.262006406969077 0.219155696401532 0.223948866175989 0.203596636131551 0.202017611353338 0.245004897159647 0.237074231903925 0.233888916365795 0.240132074254125 0.236007887153041 0.247973208467821
28 0.122304528957955 0.123762471234422 0.145548358516659 0.118362426656188 0.325885136980067 0.324120702841761 0.323753566601592 0.326087885782679 0.161520568070519 0.154665941532318 0.149537563677729 0.161306975843748 0.156667539952843 0.169174584413026
29 0.041063904023189 0.0388082526027405 0.0500495526066943 0.0436333242312636 0.202611350604433 0.199429859848823 0.210194849076438 0.211058391040438 0.0828354554358472 0.0787130851983193 0.075065532420001 0.078061476908516 0.0802366145912331 0.0818293403645952
30 0.0133822998768381 0.0117630734848899 0.0167626955482165 0.0146787524392437 0.0604185111329919 0.0607785293562581 0.0674838564349001 0.0653372659656322 0.0339495592556317 0.0295243913341479 0.0281603936891043 0.0282647508012648 0.0292734718640983 0.0313982209695261
31 0.00354127712618279 0.00266732008874338 0.00601446538558743 0.00548122198616041 0.0125727098968202 0.0127238594713788 0.013205811683436 0.00878430366760708 0.012548971596474 0.0100426140596597 0.0106211978831792 0.00992707952418852 0.0102450257159798 0.0122895546362383
32 0.000471176240788952 0.000292268609613275 0.00238534037955309 0.0018048738253335 0.00236643305724948 0.00232923110541633 0.00120138158882715 0.000598444045481747 0.00547257590597453 0.00402300563220789 0.00479128542460062 0.00417303017918217 0.00442618203880148 0.00534921428679668
