# Supplementary material for: An evolutionarily conserved stop codon enrichment at the 5′ ends of mammalian piRNAs
Source: Nat Commun. 2022 Apr 19;13:2118. doi: 10.1038/s41467-022-29787-3 (PMC9018710; doi:10.1038/s41467-022-29787-3)
Supplement: Supplementary file 5 — Source Data [file 41467_2022_29787_MOESM5_ESM.zip › Source Data/S3/S3_repeat_antisense_other.csv]

Length MILI-IP.Control.21 MILI-IP.Control.22 MILI-IP.Tex15-KO.23 MILI-IP.Tex15-KO.24 MIWI2-IP.Control.25 MIWI2-IP.Control.26 MIWI2-IP.Tex15-KO.27 MIWI2-IP.Tex15-KO.28 Total.Control.15 Total.Control.16 Total.Control.17 Total.Tex15-KO.18 Total.Tex15-KO.19 Total.Tex15-KO.20
23 0.0270794983089289 0.0260187819039084 0.0232770448830542 0.025976025346914 0.0158786232963775 0.015631125754693 0.0159728836499832 0.0161060763765167 0.0275339081555234 0.0359490589482807 0.0352185068062292 0.0329461183029748 0.0389143572666403 0.0337138831175367
24 0.0422875579496312 0.0415711335385575 0.0368782332936485 0.0422473908986028 0.0247247636664561 0.0250254831395228 0.0255551815753479 0.0278475079318399 0.0422944051387659 0.0505049664242069 0.0502825629267212 0.0458311375873525 0.0507953032269933 0.0458732635019687
25 0.100955544996067 0.0795324007325722 0.0799801397690447 0.111369809118883 0.0358682275462815 0.0344254412143576 0.0455916685166751 0.0519862973137636 0.070213272238231 0.0792583867803726 0.0806484883096515 0.073443311566808 0.0755281988247615 0.0711170382299163
26 0.328356885873667 0.322494642091727 0.286973663838897 0.316657765343379 0.105189242024115 0.108267738585394 0.118220912495793 0.115766721101354 0.139639185083028 0.147378794416073 0.14616387797373 0.140330698438156 0.141075650488847 0.140684797898828
27 0.287315968742139 0.313502708179091 0.306398784895547 0.281285933945212 0.233061302777486 0.24088167662256 0.222939150237398 0.223621676581676 0.195846928363999 0.199199415839931 0.1958489247266 0.193689235116661 0.190297906854722 0.200805912420829
28 0.131703090247691 0.138682928730078 0.157738015792087 0.129932394291242 0.296933036993049 0.294041825952957 0.277912152049213 0.279159109546211 0.209387765780514 0.20994015503919 0.205857533732814 0.214456791537786 0.204927765270052 0.207663237405072
29 0.0550957741192255 0.0533304757822546 0.0636107981997662 0.0554596789061446 0.204112498053957 0.199129332733793 0.20108771546631 0.200368161830611 0.173827027606166 0.164203455293858 0.165064482308918 0.172066292435178 0.170995942479791 0.167197471308991
30 0.0208327177328866 0.0198908935042668 0.0271316380953398 0.0232723671881385 0.0681813830826686 0.0668322337311957 0.0760075981638367 0.0734431662720403 0.0925060079757513 0.0782336094590276 0.0808956775969792 0.0826509336693779 0.0843884767262229 0.0849227517487796
31 0.0059137573722313 0.00467053734949149 0.0124066382288091 0.0103366220713538 0.0137452911189302 0.0133424437890748 0.0150423592262906 0.0111035721132469 0.0346425674892828 0.0258913504817055 0.0286338956179306 0.0309474166571199 0.0307606439353556 0.0333424396883709
32 0.000459204657533153 0.000305498188052839 0.00560504300380654 0.00346201289012979 0.0023056314406783 0.0024226984764523 0.00167037861915367 0.000597710932740206 0.0141089321687391 0.00944080731735402 0.0113860500004262 0.0136380646885859 0.0123157549266155 0.0146792046797079
