# Supplementary material for: An evolutionarily conserved stop codon enrichment at the 5′ ends of mammalian piRNAs
Source: Nat Commun. 2022 Apr 19;13:2118. doi: 10.1038/s41467-022-29787-3 (PMC9018710; doi:10.1038/s41467-022-29787-3)
Supplement: Supplementary file 5 — Source Data [file 41467_2022_29787_MOESM5_ESM.zip › Source Data/S3/S3_repeat_antisense_stop.csv]

Length MILI-IP.Control.21 MILI-IP.Control.22 MILI-IP.Tex15-KO.23 MILI-IP.Tex15-KO.24 MIWI2-IP.Control.25 MIWI2-IP.Control.26 MIWI2-IP.Tex15-KO.27 MIWI2-IP.Tex15-KO.28 Total.Control.15 Total.Control.16 Total.Control.17 Total.Tex15-KO.18 Total.Tex15-KO.19 Total.Tex15-KO.20
23 0.022377349552035 0.0300200150238718 0.0279551814000408 0.0344524367574558 0.0139240111142331 0.0140585303136418 0.0161863257756246 0.0159630113954792 0.0277999429207122 0.037287268179839 0.0365262315140712 0.0333785588603167 0.0392650256923462 0.0333849512318396
24 0.0371949510853494 0.0480461404278274 0.0453229893477765 0.0530445324496888 0.0248075648937314 0.024321565518502 0.0312867464360431 0.0331963385017747 0.0490066456599356 0.056361163790346 0.0558732005015182 0.0520552882067372 0.0554983545351321 0.0485853469690615
25 0.0696818960832672 0.094572248186296 0.0970108924089397 0.135533823648266 0.0416870462295207 0.042723966045928 0.0550641829228639 0.0621006912011956 0.0824912196911894 0.0962692095776008 0.0973844015770631 0.0853808484026203 0.0883643501857162 0.0814541192158381
26 0.194201767708435 0.349516765733472 0.308153094188714 0.326362240362079 0.0931718925069117 0.0996789849104423 0.107586407167383 0.104761348776387 0.170533108899127 0.175771633280987 0.180014048550582 0.163207620501297 0.167693077500433 0.164532051488854
27 0.157389216328313 0.285377941124572 0.278110701461528 0.24786228077265 0.221851054013646 0.235452142462512 0.216412095878673 0.220717354754343 0.205922267329097 0.205006717032372 0.203541594283902 0.198381067463767 0.195670791555205 0.205546773343657
28 0.452145076565091 0.128126402186024 0.151569011276706 0.124312616180393 0.346752625061139 0.331103548418236 0.310258020053457 0.312131048010461 0.19969596542626 0.200636002880792 0.193110923125727 0.221845342830694 0.200265583803237 0.209552537342323
29 0.0284864557740033 0.0441111968177625 0.056390733646375 0.0491748161319001 0.178901342102616 0.179039337184967 0.187759333978196 0.183534933682047 0.15219201938366 0.140073340500919 0.140591247601928 0.14727622197254 0.151762860606994 0.152079233474207
30 0.0347581205751168 0.0151675565033703 0.0218328549640322 0.0186341226864948 0.0638808237852913 0.0580209614843508 0.0598188522126084 0.0565220437138053 0.0745175926519154 0.060960938032023 0.0624140848049064 0.0677146269247348 0.0698264082677393 0.0696196406103816
31 0.00352055437120019 0.00479705169119389 0.00992926539288331 0.00826638648670492 0.0131001564456655 0.0134136247594441 0.0141801620882099 0.0103586773771717 0.0279164312631413 0.0209703480681567 0.0227458118702699 0.0225562315829641 0.023594619041204 0.0260240238302631
32 0.000244611957189811 0.000264682305609752 0.00372527591300484 0.00235674452436757 0.0019234838472452 0.00218733890197641 0.00144787348694153 0.000714552587334205 0.009924806774962 0.00666337865696497 0.00779845617003278 0.00820419325432999 0.00805892881199361 0.00922132249357465
