# Supplementary material for: An evolutionarily conserved stop codon enrichment at the 5′ ends of mammalian piRNAs
Source: Nat Commun. 2022 Apr 19;13:2118. doi: 10.1038/s41467-022-29787-3 (PMC9018710; doi:10.1038/s41467-022-29787-3)
Supplement: Supplementary file 5 — Source Data [file 41467_2022_29787_MOESM5_ESM.zip › Source Data/S3/S3_repeat_sense_other.csv]

Length MILI-IP.Control.21 MILI-IP.Control.22 MILI-IP.Tex15-KO.23 MILI-IP.Tex15-KO.24 MIWI2-IP.Control.25 MIWI2-IP.Control.26 MIWI2-IP.Tex15-KO.27 MIWI2-IP.Tex15-KO.28 Total.Control.15 Total.Control.16 Total.Control.17 Total.Tex15-KO.18 Total.Tex15-KO.19 Total.Tex15-KO.20
23 0.0303245520847011 0.0291157465691968 0.0270801559925074 0.0316429641856966 0.0163169654228801 0.0162736330052464 0.0170599312505748 0.0170315368581037 0.034348661132363 0.0418706208712937 0.0421628952516118 0.0416596261740582 0.0530463359658631 0.042158869857275
24 0.0447429314898907 0.0442702476700988 0.0410437372693123 0.0474380839013074 0.0255119369057929 0.0247885639044127 0.0249242211594118 0.0273260252763603 0.0549479814253389 0.0629739671667718 0.0657717823145766 0.059381218728105 0.0680729767087069 0.0564269946159394
25 0.119305673735887 0.0968090458669226 0.109039683920694 0.150825919759683 0.0441426557886897 0.0434985539262988 0.0571236918645712 0.0612023138629366 0.107356320622777 0.110209989356641 0.1156658060962 0.10558478780045 0.108439867627913 0.0980817007511457
26 0.330245771512468 0.330272910855921 0.290462859657922 0.308207959950817 0.0989491981009634 0.101398989048712 0.108944217276554 0.106411417329825 0.176655044276193 0.179660025932991 0.179815265244002 0.17391290309735 0.172549711224671 0.170289311291956
27 0.28157063223967 0.304520537676042 0.294682027083738 0.264668804047098 0.240410811020623 0.250268615204784 0.241653207895786 0.244212679372317 0.209386447128705 0.213613710682056 0.204110430020682 0.212217846653228 0.202604426550124 0.211002717529889
28 0.124753810711771 0.12941722909658 0.145607848756871 0.119216077535131 0.285006513686018 0.282705697653569 0.262916362880119 0.265591409304456 0.173159508931957 0.174508013842239 0.168259422312896 0.178952998926975 0.169704973129843 0.180162760369234
29 0.0471813777733063 0.0456683043018257 0.0557550385375191 0.0481451363779851 0.187719093954766 0.180527211233522 0.175026732214437 0.174648357462705 0.126306637108053 0.122615277494093 0.122893897730615 0.12428469491976 0.120008086856278 0.126540722877522
30 0.0161133553532422 0.0155988806272939 0.0225457281185707 0.019327002307046 0.0770458675089578 0.0801561458474485 0.0937397631697103 0.0912825320393314 0.0735543880255869 0.0627801549323256 0.0641121107007969 0.0652435723441558 0.0655910000745597 0.0704197235842252
31 0.00532621466171247 0.00408056330321599 0.0099721588175686 0.00821695019741365 0.0221174210170084 0.0172693912803056 0.0171849520623325 0.0117965817611068 0.0295991774381006 0.0222564312054664 0.0249160827081359 0.025445864979675 0.0266780226776097 0.029712145828628
32 0.00043568043735154 0.000246534032902633 0.00381076184529719 0.00231110173782143 0.00277953659430046 0.00311319889570065 0.00142692022650405 0.000497146732858203 0.0146858339109256 0.00951180851612263 0.0122923076204838 0.0133164863762432 0.0133045991844319 0.0152050532941854
