# Supplementary material for: An evolutionarily conserved stop codon enrichment at the 5′ ends of mammalian piRNAs
Source: Nat Commun. 2022 Apr 19;13:2118. doi: 10.1038/s41467-022-29787-3 (PMC9018710; doi:10.1038/s41467-022-29787-3)
Supplement: Supplementary file 5 — Source Data [file 41467_2022_29787_MOESM5_ESM.zip › Source Data/S3/S3_repeat_sense_stop.csv]

Length MILI-IP.Control.21 MILI-IP.Control.22 MILI-IP.Tex15-KO.23 MILI-IP.Tex15-KO.24 MIWI2-IP.Control.25 MIWI2-IP.Control.26 MIWI2-IP.Tex15-KO.27 MIWI2-IP.Tex15-KO.28 Total.Control.15 Total.Control.16 Total.Control.17 Total.Tex15-KO.18 Total.Tex15-KO.19 Total.Tex15-KO.20
23 0.0329817359092675 0.0317707944733469 0.0273301206193504 0.0350824200160614 0.0176369830424605 0.0175947535316663 0.0196622250056383 0.0208468047370074 0.030345033324602 0.0429325503699826 0.0379706224951136 0.0386011525252032 0.0440887760965332 0.0355894913938139
24 0.0517444481610215 0.0504100223155239 0.0537945193760871 0.0645883646259768 0.0239327788668329 0.0237207344875624 0.0265288130159493 0.0302459955290336 0.0537886725457668 0.0666494853707112 0.0708327574973841 0.0570442216011836 0.0651186314882206 0.0544993243263579
25 0.131287046020689 0.105308585032998 0.105936297014457 0.14446120936906 0.0486477742039853 0.047385205373399 0.0621459765037436 0.065665010068912 0.0924612183125236 0.102709967130652 0.103401216165525 0.0963940267737736 0.0968953505075656 0.0856525442348034
26 0.319853239066165 0.327570185374853 0.263177165017537 0.283864381279888 0.102342843004777 0.10415067842651 0.117762729934708 0.114545420954422 0.180938764224803 0.186931600451211 0.178994491717834 0.189073670086328 0.187993799080636 0.177860176186793
27 0.255157096942411 0.27672097455759 0.279746784909749 0.247354441648139 0.207220752526502 0.212527878614655 0.208979871801324 0.210952944002069 0.225861491894409 0.221708882280237 0.224886971629385 0.220970271603183 0.214727782034093 0.218587195006335
28 0.143675713184592 0.147258717637403 0.171958139667513 0.143376410637708 0.31877509849076 0.316815840229375 0.294991155819732 0.299686385722468 0.200838935941093 0.187901758968906 0.185425756648437 0.200141288748884 0.190064762497606 0.204285185441566
29 0.0455802396291918 0.0438255862064288 0.060049616470387 0.051097360323087 0.198407019012999 0.195225695811963 0.187114523280977 0.185746023241635 0.119237317733345 0.113778409857566 0.114753410594065 0.114694918492387 0.114902556981421 0.124284824279708
30 0.0156400949873994 0.0141371217722189 0.0257161595711312 0.02068669066681 0.0666977523171498 0.0669131762603609 0.0668728134185506 0.0622378849742273 0.0630329753485259 0.0516356413840748 0.0546484768316519 0.052661160256097 0.0552635989274085 0.0617767357589365
31 0.00377498041871742 0.00279961473502859 0.00911118081496478 0.00757471242668169 0.014030413185391 0.0133682317700304 0.014700537360837 0.00962089160677665 0.0237637882359789 0.0188917794245435 0.0206461866498194 0.0213954707625594 0.0220473807699674 0.0261842346829751
32 0.000305405680545658 0.000198397894608325 0.00318001653882346 0.00191400900658866 0.00230858534914261 0.00229780549447829 0.00124135385854158 0.000452639163448926 0.0097318024389534 0.00685992476211551 0.00844010977078439 0.00902381915040143 0.00889736161654855 0.0112802886887116
