# Supplementary material for: An evolutionarily conserved stop codon enrichment at the 5′ ends of mammalian piRNAs
Source: Nat Commun. 2022 Apr 19;13:2118. doi: 10.1038/s41467-022-29787-3 (PMC9018710; doi:10.1038/s41467-022-29787-3)
Supplement: Supplementary file 5 — Source Data [file 41467_2022_29787_MOESM5_ESM.zip › Source Data/S4b/S4b_WT.Round-Spermatids.total.csv]

Group	20	21	22	23	24	25	26	27	28	29	30	31	32	33	34	35	36	37	38	39	40	41	42	43	44	45	46	47	48	49	50
Stop codon	0.0458518103856489	0.0488948435242894	0.0473724414940865	0.0474881439590481	0.0464991029267988	0.0454387195466894	0.0505737230527867	0.0503463398974808	0.0490033263532138	0.0428687951006223	0.0471684545571731	0.0535249025953086	0.060791561357712	0.0650882187586185	0.0585356840993825	0.115226213281558	0.170185517156343	0.0744425159245767	0.0614602231909745	0.0211940295710693	0.0518219164837209	0.0215913810714157	0.0381830516222959	0.0605361615533081	0.0797546012269939	0.0485436893203883	NaN	NaN	NaN	NaN	NaN
Other Unn	0.220997993081202	0.200415249911853	0.191114980098221	0.182100811356835	0.180030174969639	0.171634202669145	0.18407442409212	0.19033945272275	0.170896776583275	0.189904900963265	0.208254623459965	0.252154170899464	0.260272878830031	0.246705083033512	0.337032916122992	0.296897114482434	0.208955021336087	0.317059799910398	0.234000856702521	0.267054144132215	0.168714540085919	0.352226552449308	0.167634633864776	0.249351661975042	0.300613496932515	0.271844660194175	NaN	NaN	NaN	NaN	NaN
Other	0.733150196533149	0.750689906563858	0.761512578407692	0.770411044684117	0.773470722103562	0.782927077784166	0.765351852855093	0.75931420737977	0.780099897063511	0.767226303936113	0.744576921982862	0.694320926505228	0.678935559812257	0.68820669820787	0.604431399777625	0.587876672236008	0.620859461507571	0.608497684165026	0.704538920106504	0.711751826296716	0.77946354343036	0.626182066479276	0.794182314512929	0.69011217647165	0.619631901840491	0.679611650485437	NaN	NaN	NaN	NaN	NaN
