# Supplementary material for: An evolutionarily conserved stop codon enrichment at the 5′ ends of mammalian piRNAs
Source: Nat Commun. 2022 Apr 19;13:2118. doi: 10.1038/s41467-022-29787-3 (PMC9018710; doi:10.1038/s41467-022-29787-3)
Supplement: Supplementary file 5 — Source Data [file 41467_2022_29787_MOESM5_ESM.zip › Source Data/S7d-h/S7d.csv]

0 "(0	0.00128]" "(0.00128	0.00204]" "(0.00204	0.00281]" "(0.00281	0.00365]" "(0.00365	0.00461]" "(0.00461	0.00566]" "(0.00566	0.00688]" "(0.00688	0.00826]" "(0.00826	0.0098]" "(0.0098	0.01307]" "(0.01307	0.01714]" "(0.01714	0.02273]" "(0.02273	0.03077]" "(0.03077	0.04286]" "(0.04286	0.06024]" "(0.06024	0.08696]" "(0.08696	0.13025]" "(0.13025	0.20553]" "(0.20553	0.36275]" "(0.36275	1]"
AAA 0.0291314292410512 0.0285726596485548 0.0276867569759828 0.0298023665260158 0.0289900163782607 0.0305433356753399 0.0298107707476183 0.0298742325504832 0.0295562312035884 0.0293790467568518 0.029174183040998 0.0284861686879888 0.0279844284838084 0.0267310583732065 0.0242606829736113 0.0201714095462301 0.0157392956677683 0.0114052094407233 0.00697137114662502 0.0023520960066708 0.0001375141307…
AAC 0.0201233153458048 0.0239042196042907 0.0209339536250939 0.018194261119067 0.0189948513677431 0.0173758776446784 0.0174003687267403 0.0150431711623525 0.0152846423935299 0.016195921438052 0.0152514773852312 0.0146870948310897 0.0134172389157033 0.0119263146738557 0.0113866531719645 0.00934827113993484 0.0077868363308315 0.00484583911231097 0.00300406411165094 0.000947697372492784 0.0002856293…
AAG 0.0265510389395943 0.0270944933971924 0.0271192178399739 0.0279770703997531 0.0266471520373556 0.0253466788182808 0.0260389795592342 0.025734567762465 0.0247238817338788 0.0234931868683002 0.0237247345532313 0.0234590477667362 0.0215756983469882 0.0198351328866673 0.0178292584719553 0.0158686049855738 0.0133249757020027 0.00971947124622789 0.00646908783246396 0.00283583900234906 0.00199979906…
AAT 0.0182061941999343 0.0177808157859658 0.0183907975134307 0.0181021631059881 0.0181890632340477 0.0191312147029433 0.0185503940146746 0.0194768934733495 0.0184547752428206 0.0182411470259641 0.0184837719523018 0.0184505386176551 0.0180137549575936 0.0166141972601692 0.0151314179213292 0.013553101447866 0.0107666443900815 0.00723643707910808 0.00408297117428146 0.00138622682410295 0.00037158803…
ACA 0.0254312136775876 0.0280816188076694 0.0272195650072219 0.0265996032054321 0.026716799411994 0.0251213879131497 0.025488022482874 0.0243281284216618 0.0236124112745251 0.0234786440005395 0.0228142213753631 0.0202612170665938 0.0200619153992557 0.0177598264950669 0.0157170427648634 0.013183922044004 0.0106517869882505 0.00748748988932707 0.00345210669593506 0.000717674939527806 0.000194028163…
ACC 0.0166941161129228 0.0197657528983221 0.0177416425575184 0.0171570255637176 0.0169191390407797 0.0167904211617462 0.0162139254268279 0.0156923036421455 0.0157074145276411 0.0151283786948188 0.0147470092550784 0.0130322742304243 0.0118172826986501 0.0107102249173056 0.010278051312215 0.00863062790352244 0.00664957600540432 0.00433899602508318 0.00190229106420871 0.000595490050489831 0.00013919…
ACG 0.0049763699650426 0.00531153251084467 0.00491458929235007 0.00431589513009882 0.00497142796518142 0.00414257345367354 0.00360831002889916 0.00359432381847355 0.00357821113297163 0.00298547940575639 0.0027003175643709 0.00239816458344693 0.00183943240018702 0.00161382984988001 0.00112623668261703 0.00115740383947495 0.000949154143350692 0.000597199501157346 0.000186398704979238 4.307286379511…
ACT 0.025855660132382 0.0336735546046306 0.028914174547868 0.0272252444387608 0.0248111769833599 0.0242006321742245 0.023929865304125 0.0220854517331134 0.0204833933261061 0.0188209889270706 0.0189123804441101 0.018314212734902 0.0162776016704737 0.0150956197742102 0.0130123188674668 0.0115442381056945 0.00919877963821882 0.00568439621588907 0.00312157470773418 0.000967297122668183 0.000135532316…
AGA 0.0317001593336003 0.0318585615214927 0.0317139911917559 0.0312845117795816 0.0306408332733232 0.0299404477835808 0.0296977741051154 0.0281394391681527 0.0281868995590597 0.0272259939177081 0.0267131655991828 0.0258577842792638 0.0248048821972552 0.0237631548861427 0.0210791189335253 0.0196760016314746 0.0160173794002827 0.0120063538990966 0.00782122364723795 0.00279396275234966 0.00088435094…
AGC 0.0189387143678405 0.0187029374378951 0.018530849963315 0.0186987613453142 0.0184272192968746 0.0186761262794278 0.0180842639792316 0.0171467088193178 0.0178082354842596 0.0168520567346449 0.0167865523627952 0.0165595910248806 0.0156112295061043 0.0149243457235645 0.0140030243730734 0.0124123221207019 0.0100658602500684 0.00754212449009214 0.0043941136070277 0.00192013131021134 0.001161361024…
AGG 0.0247935776357636 0.0234229546829052 0.0240721191724284 0.0247521587426432 0.0247463053054319 0.0242987871416851 0.0247875503495303 0.0240685973260236 0.0224458544776558 0.0238285964039587 0.0223905191152954 0.0217692746198462 0.0200876206428546 0.0192776836377895 0.0176544876313167 0.0150912622876552 0.0124054829388445 0.00939867442478786 0.00519359021369697 0.00183102286674887 0.0001467391…
AGT 0.0210592386513177 0.0195563404018514 0.0198394537413654 0.0205292165833718 0.020497116994875 0.02032454717237 0.0196001906137574 0.0189564456205191 0.0183158583041375 0.0180967885423247 0.0167808650379046 0.0161055474323663 0.0147151247474402 0.0133312212881459 0.0119484857391377 0.010505198266748 0.0084664868858781 0.00443501164301449 0.00273698506923177 0.00133003062209034 0.00027472538730…
ATA 0.00975456399191162 0.00773922271192729 0.00984644431879706 0.00997857780941062 0.00945834183615415 0.0105234001296874 0.0110482985716875 0.0114806430865341 0.0121391108089914 0.0122427290210623 0.0135025218498486 0.0141649689126678 0.0152905434268339 0.015741757558538 0.0171728045848983 0.0187521429007937 0.0208160261984558 0.0199384090865517 0.0140752558711105 0.00362434402396132 0.00063907…
ATC 0.0116459748562207 0.0124341380427328 0.0126193072181045 0.0121848625222849 0.0115579255323784 0.0122704427720048 0.0121796099870357 0.0117371072884213 0.0125118695636392 0.0123760720091084 0.0126844060388949 0.0117991928347026 0.0131592641810359 0.0136069357691882 0.0135488481651915 0.0128917355677384 0.0116115619007299 0.0114464596193958 0.0081637736576888 0.00292840951488188 0.000283950441…
ATG 0.0162769848537318 0.0165174536483223 0.0167968548552567 0.0159934017365799 0.0176833160219595 0.0176458900182326 0.016754641269788 0.0171233297426035 0.0177432493895702 0.0181225978344981 0.0186949973564493 0.0196450475743494 0.0206306371933855 0.0216151918987789 0.0238867445863582 0.0235758514917942 0.02436582947114 0.0236161113536323 0.0162939079814773 0.00713724229263325 0.000406675217791…
ATT 0.0154986005302064 0.0142017126462222 0.0141324735089125 0.0139243262636016 0.0158308384307479 0.0156417461987012 0.0152087653466073 0.016639495793631 0.0167657204806167 0.0174409262088962 0.0176502215558307 0.0185915740535626 0.0184420466104416 0.0185803797566857 0.0185939554518381 0.0174756739384672 0.0156019797882676 0.0120692603083237 0.00634615190402407 0.00213013968572325 0.000283647567…
CAA 0.0188775632281193 0.0200016406847651 0.0193702474029377 0.0187900458660553 0.0193816778757029 0.0199131119153278 0.0193131721477612 0.0196438294165694 0.0197438671323097 0.0186787930829138 0.0185136208651494 0.0180139650992547 0.0176580334076518 0.016770554205366 0.014924230417097 0.0139790568952051 0.0127832819870127 0.009679087057356 0.00737414826603709 0.00416922514220681 0.00157329766821…
CAC 0.0188398010165226 0.02016686562948 0.0210327108722289 0.0195029168374337 0.0193277493574156 0.0192908204340688 0.0187443591835612 0.0180490236224379 0.0180964429889866 0.0173796198814446 0.0169871434523326 0.0172302534738536 0.0165831972818894 0.0168774125279782 0.0152445958159522 0.013812905696514 0.0117072714806617 0.00985467257488437 0.0078522099202191 0.00313001390076881 0.00091608025459…
CAG 0.0248818175538582 0.0226745914155902 0.0236960571267879 0.0239881905911732 0.0228357223886144 0.0240241757479482 0.0242535231980155 0.023326233599444 0.0236766687779554 0.0243362147269259 0.0230036881959064 0.0225973874523289 0.022242347036822 0.0219480411045221 0.0215162674913806 0.0207993789280658 0.017702689505548 0.0163314117600221 0.0125316307367289 0.00727952054360597 0.002830915588733…
CAT 0.015767097882002 0.0141300337931414 0.0156636143066743 0.0162944468087601 0.0163283222610829 0.0168199226008389 0.0169077893413841 0.0184636214145283 0.0193290652778153 0.0191192945487343 0.019185055409166 0.0184793535030414 0.0183678818432983 0.0179650922137892 0.0177411427085706 0.0157465331928679 0.0141299128038867 0.0128084728905881 0.00897378793824942 0.00335685750235197 0.0013865127451…
CCA 0.021202748376151 0.0215181186898536 0.0223248631242032 0.0230397508981928 0.0221495280711541 0.0227188839437927 0.022709326000712 0.0223228840203156 0.0203971764970067 0.0215409783191215 0.0204980821579592 0.0190081118429792 0.0186484455263664 0.0171723141315671 0.0150357909399333 0.0143353292183442 0.0120527090757936 0.00963470060863745 0.00655492512398522 0.00248559267691836 0.000470735364…
CCC 0.0162242939489868 0.0178277808461917 0.0173332040362647 0.0192017312643424 0.0179121967100664 0.0182162648618106 0.0181876357192832 0.0175721266481535 0.0183342416004924 0.018434931418021 0.0173161540834268 0.0173137511242224 0.0170432679749352 0.0172271122333811 0.0164162257785887 0.0153766822782212 0.0134523721592026 0.0103303504415768 0.00819452829810749 0.00355197916610497 0.001075099500…
CCG 0.00413155664614567 0.00360391019518273 0.00395548115486036 0.00386519510626707 0.00359407720909222 0.00311996103266317 0.00314335832533932 0.00327170028219868 0.00311991172095363 0.00305134684372282 0.00273114562941028 0.00237450617013637 0.00241369185803542 0.00211737974774734 0.00179610807850046 0.00159581629002375 0.00100593497440808 0.000721075851224128 0.000382276626968783 0.00042914223…
CCT 0.021647879202432 0.0219833955303923 0.0227425753766028 0.0224505016397068 0.0223786338191364 0.0230428585999942 0.0237055856600368 0.0249217221175954 0.0236503704287564 0.0241033457535044 0.0239717590454885 0.0238604192242047 0.0232265499936132 0.0229224969057739 0.022551186362111 0.0221277274356097 0.019868558659854 0.0152941738631294 0.0120692838940083 0.00519862567493334 0.001770986585704…
CGA 0.00370120580239196 0.00368665556033873 0.00400905613930969 0.00357899719249383 0.00328459492468796 0.00321873380437718 0.00302598661821915 0.00319113069770356 0.0027230565018011 0.00300305268281607 0.00242780832083361 0.00248113723892979 0.00210851052864493 0.00204859798629045 0.0014820636354389 0.00119678926400977 0.000878249720409877 0.000724970716828459 0.000465914408906802 0.000423393489…
CGC 0.00276262732290773 0.00288372842386818 0.00275097081609469 0.00264062440338532 0.00219713212634113 0.00295384115885385 0.00272328243847948 0.00239591453739271 0.00212040991807681 0.0021783542307725 0.0020425595269872 0.00218357159152382 0.00187804613978839 0.00152371181965653 0.0014382199161086 0.00158978345803094 0.00106014582052538 0.000732073573235252 0.00023056311435387 0.000299530841883…
CGG 0.00435803469917178 0.00391632726872067 0.00407530979479795 0.00376070788664192 0.00397920049581816 0.00344324747237464 0.00365029872980762 0.00353806575134019 0.00309270861696216 0.00304503738834146 0.00290229602046184 0.00256743904239163 0.00241245449743465 0.00202346022598222 0.00183182219266486 0.00139113661957266 0.000885395986238658 0.000983030581394044 0.000601050750950782 0.0003404265…
CGT 0.00420221307846299 0.00428664841794598 0.00408949853558019 0.00417349940055465 0.0040118196262663 0.00374750286614038 0.00320561387666535 0.00317090873626993 0.00293006907792703 0.00294866910416841 0.00271602846694912 0.00246470591812489 0.0022246264066733 0.00228591335568919 0.00177917674071708 0.00155585495682197 0.00114871691028956 0.000715315019828714 0.000442318055670231 0.0002122950518…
CTA 0.00924562324737623 0.00990047004479937 0.00972869952060255 0.0113005880336234 0.0101723480135555 0.0111647888295473 0.0111743105117126 0.0116248876579286 0.0118321003857175 0.0124874263145131 0.0134072984558198 0.0142377806630221 0.0147480046661358 0.0165730989891873 0.0178570022885267 0.0174735844497218 0.0184550018113912 0.0166783560346944 0.0128141596034342 0.00762995245604126 0.001540495…
CTC 0.0233886678534795 0.0259559361356451 0.0239925034517144 0.0239092636586989 0.0250802438347811 0.0237319624263728 0.0227854650808065 0.0235493367415556 0.0225790796035029 0.0211793892781275 0.022564407145983 0.0220562917540564 0.0226617563458432 0.0228136470891153 0.0222777820775409 0.022201611760442 0.021227905211589 0.0177624660392211 0.0118137175968519 0.00494903375151793 0.001219553996894…
CTG 0.028826525577513 0.0324625543043292 0.0290304414942152 0.02974665934819 0.0273806179052849 0.0277950170360406 0.0268346363601323 0.0268927864484323 0.0276232728478286 0.0260780856292496 0.0272627367894455 0.0271986699554892 0.0284719440330623 0.0292969828921686 0.0294879840471242 0.0309406243711167 0.0286558602189987 0.0277527351262707 0.0193603285472935 0.00830307496465831 0.0018808255530734
CTT 0.0230809696303353 0.0227752562254669 0.0234972394652278 0.0235684400794917 0.0229773831058107 0.0230922135358791 0.0246984308665829 0.023174835704948 0.0240481489512853 0.0230967954738698 0.0243409664631982 0.0240941882636853 0.0244620920637051 0.0243953804374118 0.0234712265194393 0.0228693310563222 0.0216021963582316 0.0173467989468891 0.0119726104346068 0.00611581623145903 0.0013495220131…
GAA 0.0248527526110021 0.029206197063403 0.0268325047530639 0.0249817216265819 0.0248440150771083 0.0247551698849312 0.0242772788926751 0.0236184926876882 0.0230278499485838 0.0231678106970502 0.0236606775755979 0.0230583984970943 0.0215312453862296 0.0205979673192883 0.0190737958591171 0.0179509996505603 0.0158120521399887 0.0119379896207286 0.0102293329261296 0.00590926691211377 0.0018281968808…
GAC 0.0163528086604253 0.0202890289401474 0.0186950875316744 0.0173845668265833 0.0167136285371132 0.0161592844004057 0.0161664328159495 0.0161262234860353 0.0152305383956674 0.0144484653966045 0.0142920396432356 0.0139323293781707 0.0137145769374288 0.0130086415694838 0.0120358739045461 0.0118310851550988 0.0112429683413643 0.00927291256385658 0.00828425087749299 0.0048790503695954 0.00198523431…
GAG 0.0201249614459311 0.017413232145176 0.018562350771555 0.0199522247330095 0.019847706216828 0.0190713770434863 0.0201585317891176 0.0210706995145389 0.0211907801740924 0.0216912091991568 0.0215716106246546 0.0219534384612461 0.0213169436349379 0.0209200195299179 0.020183736267507 0.019315274956845 0.0175214786754692 0.0155674640879882 0.0123855636193206 0.00866104594285793 0.0020784362024401
GAT 0.0173777516497594 0.0178558816195609 0.0178607213649972 0.0164611027213294 0.0173449231118373 0.0163442516351886 0.0156970707536974 0.0161062347500397 0.0165389732024727 0.0158348767337741 0.0158506520688468 0.0154608190924535 0.0136821073844497 0.0121069444869952 0.0108233813219035 0.00998483023653209 0.00732278042690909 0.00527898853695554 0.00333301404349715 0.00160105837097523 0.00035511…
GCA 0.0181683963811773 0.0164081960856039 0.0182801006697736 0.0182040623158643 0.018154992855966 0.018366355065376 0.0178150571419302 0.0173015434061728 0.0176873991064126 0.0167029922499339 0.0163548539842591 0.0152445799957428 0.0147727946909673 0.0136667474091547 0.0118739541597586 0.0104141326989777 0.00906513502302482 0.00623888586575673 0.0041424030173153 0.00266192471257251 0.000177559868…
GCC 0.0132648161518826 0.0117826216934105 0.013718856524601 0.0137688829662023 0.0142647929247267 0.0144448275157598 0.0144453547222504 0.0142196438164604 0.0141356305265982 0.0142074806664026 0.0136879723632808 0.013991450945399 0.013150436148393 0.0127924337517913 0.0126683621266812 0.0116001416976235 0.00889679862403882 0.00785709794288993 0.00534022618061323 0.00213501749700263 0.000542207534…
GCG 0.0024682052007299 0.00232130049622292 0.00228017895070117 0.00214243654978449 0.00264269855749116 0.00211003115040113 0.00238076286146067 0.00223437419055091 0.00207551737746935 0.00249404948281519 0.00221656328363933 0.00214398370524924 0.00168987452439816 0.00143322805608434 0.00146514381658748 0.00150259139178582 0.000942864214878897 0.00065437401774369 0.000509790090269539 0.000233734036…
GCT 0.021169610356465 0.0201502753014425 0.0218771241474072 0.0213363261386759 0.0217154946543265 0.0212941812914983 0.0202852687609639 0.0199727113340668 0.0201388476920727 0.0198387104974622 0.0185965497562623 0.0185778986722114 0.0171677519466024 0.0166397366631005 0.0148675718534128 0.0122925194036912 0.00991178759592999 0.00669404285545768 0.00463050030584635 0.00233623826598198 0.0004139184…
GGA 0.0225941824159365 0.0230085626578035 0.022739782848765 0.0236399625935543 0.0234633393478142 0.0229318154921744 0.0218731750772127 0.0216431301741211 0.0214061493747371 0.019795190416847 0.0201404413832154 0.0201058976413878 0.0194978322742172 0.0177509381473909 0.0165642519604097 0.0149607240998531 0.0126564606442701 0.0100068882555052 0.00696621951015388 0.00525389329004376 0.0013296958384…
GGC 0.0135939621101356 0.0110158423633412 0.0127279405230335 0.0129745637690959 0.0135294760829939 0.0132895160795809 0.0138948484803374 0.0136903582236383 0.0143646390307929 0.0148850362364961 0.0146482065289977 0.0146336510902997 0.0143445158328724 0.0142503556112903 0.0132316955213721 0.0128173529412676 0.0121761669703469 0.010447481252988 0.0078747419777182 0.00598407662457687 0.0015398894222…
GGG 0.015598084335259 0.0124271659616247 0.0148391498219561 0.0144451265049119 0.0168514910917565 0.0158788843381669 0.016517669335648 0.01688774069954 0.0176174630637247 0.0171878867610432 0.0170638694569305 0.0174845287355437 0.0179166795827465 0.0170594600388294 0.0160572009282279 0.0143089170634022 0.0121267496677937 0.0104524329146965 0.00699773198329302 0.00419445187564311 0.001439668897736…
GGT 0.0149796843353758 0.0118735841979901 0.013811818819174 0.0149912249476209 0.0148694910430593 0.0156008807722439 0.0148841533431823 0.0158219670197493 0.0144312079506498 0.0153974141651157 0.0143449836617661 0.0139822871180068 0.0128903763097494 0.0126451882173619 0.0110136517159585 0.00974732040858494 0.00862648066332601 0.00621048313827359 0.00388099989906217 0.00225634364985245 0.000983498…
GTA 0.0130238828450579 0.0150783604197326 0.0127538574533961 0.012268581313063 0.0126210249838232 0.0131163685279458 0.0121872149484637 0.0120274633021046 0.011878910854294 0.0116046677155732 0.0120996545963421 0.011366898805612 0.0108934460441428 0.0101406520339092 0.00935509702834033 0.00738144559083906 0.00617933223395264 0.00398205203759689 0.00276703366808912 0.00119463706454577 0
GTC 0.0159909341306584 0.0142521927361891 0.0151132503130095 0.0151502803180031 0.0158875951516251 0.0144006860153468 0.0144449811739848 0.0151874732394924 0.0140752976552802 0.0143208130707365 0.0141423923358934 0.0129454205400819 0.0131247125264338 0.0113732017720532 0.0106740871716569 0.00897356213184441 0.00749196021552752 0.00633961630119475 0.00344484015963209 0.00084323656734705 0.00064829…
GTG 0.0183874051378515 0.0164067255202445 0.016705728285939 0.0188031999828682 0.0182246734118254 0.0185600540868506 0.0185783729212843 0.0183692924059024 0.0187604515595581 0.0184013892409097 0.0183158385710289 0.0185477030643571 0.0172564063579152 0.0163475532331317 0.0149195724195233 0.013437161113775 0.0114180315274476 0.00855007007999203 0.00576214285042466 0.00239377434927075 0.000758043686…
GTT 0.0185035721550761 0.0172506892133989 0.0165016923742998 0.0170467649556032 0.0179693417538945 0.0183031709910268 0.0178110076479776 0.0175869153455098 0.0179498817922059 0.0175688176705627 0.0166269910551875 0.0153849689152033 0.0143462278788265 0.0124525780378885 0.0108917966033684 0.00804594058030837 0.00624669025585509 0.00373868284467812 0.00260442226348284 0.000847091438312605 0.0003150…
TAA 0.00512766372533163 0.00546194285178963 0.00485355182853098 0.00478957853668929 0.0044142911997528 0.00545117108041351 0.00537392147074244 0.00580836491319241 0.00621676586907447 0.006553443247596 0.0077446977261349 0.00826574744389675 0.00936750973985696 0.0111010475939666 0.014382640490213 0.0184148291185214 0.0259652080073938 0.036567228656969 0.0536820348459284 0.0906005451843406 0.135561…
TAC 0.00441202454443373 0.00536770220129137 0.00473756435876772 0.00409007053247845 0.00416931258735978 0.0044861224931311 0.00452161919837859 0.00509533934188011 0.00504701559801114 0.00563551210419951 0.00573515708086093 0.00579965693411725 0.00749940755043994 0.00865444729724831 0.0109458855074025 0.0135473094514976 0.0185728136765907 0.0248916592855218 0.0347345689318192 0.0520718173783799 0.…
TAG 0.00607881337078374 0.00624531894150856 0.00625310597756628 0.0060959221370019 0.00629042027364003 0.00623503794048111 0.00659851118013139 0.00705457942604995 0.00611695177345283 0.00678668942861834 0.00768987482292364 0.0086694438298544 0.00934064672275804 0.0118837046585289 0.0144027456827216 0.0180346535997396 0.0240218780187782 0.0349659924323707 0.0524451476538612 0.0836333202753628 0.13…
TAT 0.00612615076642293 0.00534683272851873 0.00584972193192369 0.00620623394685308 0.00593495775423484 0.00719849519946392 0.00730224517722106 0.00766401831781092 0.00831954420236377 0.00832488421692342 0.00876436848800972 0.00991816513187856 0.0114683011518789 0.0133007805788477 0.0154816625204425 0.0187874520739472 0.0242234789489362 0.029895148621153 0.0385211281701681 0.0448658580064688 0.04…
TCA 0.0137968715873359 0.0131663581456388 0.013239271480685 0.0141616958417917 0.0131316494657855 0.0137822724036317 0.0145691032637793 0.0144683477535293 0.014794331828537 0.0155702159428211 0.0159380545379059 0.0173397861587681 0.0183193284816108 0.0197234530754187 0.020755370949449 0.0238698340656243 0.0269547024789728 0.0321520232492145 0.0382242434201151 0.0379930335370069 0.033492234322792
TCC 0.0102992011864715 0.00857468684757592 0.0105790772624622 0.00988347055214408 0.0096675109810281 0.0103547491850691 0.0116474419239408 0.0124470340537767 0.0124940052101046 0.0128862301852304 0.0135336304289684 0.0145570449098606 0.0173484520994084 0.0190591134254502 0.0220406956476107 0.0258986118055206 0.0315901911418241 0.0369890271574299 0.0508620845295064 0.0568739513117045 0.05160218484…
TCG 0.00280025422033662 0.00267465738432759 0.002714592339161 0.00255700645232688 0.00234627357505139 0.00258806755137395 0.00232998783971428 0.00227987000406737 0.0023643213604441 0.00208076974915302 0.00218137042669212 0.00224886220189365 0.00243412125738574 0.00232804926737875 0.0024657178856749 0.00281315983625688 0.0030148032916314 0.00380385306838426 0.00388722906790275 0.00405250576083916 …
TCT 0.0235213562767803 0.0232956788055395 0.0221188052263806 0.0228023250736577 0.0235517462542475 0.0235107835798846 0.0236677052165761 0.023245650720517 0.0251320695888643 0.0259298710838873 0.0259633795037935 0.0270790699260797 0.0275493436501545 0.0295877048317876 0.0309802964499767 0.0325152269930089 0.0346070726384007 0.0357631748144832 0.0343177546572706 0.0283701529662474 0.01510950086581…
TGA 0.0110168287520509 0.0122013669214935 0.0110404403820037 0.0113379820727303 0.0114173241838159 0.0112452285964337 0.0115280518626103 0.0123921223955657 0.0122430796309834 0.0137172259209702 0.0142671305306743 0.015636390365349 0.0175989925982212 0.0196535743775637 0.0242409269779844 0.031027656026246 0.0401443535620622 0.055568380557566 0.0711634795320623 0.0992799609671766 0.124599741947267
TGC 0.00815237476067689 0.0063199995772427 0.00785720514551253 0.00854759912589041 0.00882577842475418 0.00786860205393839 0.0089748671586862 0.00891720620139782 0.00977299506733174 0.0100318663354555 0.0107634441498347 0.0118812636481266 0.0130698877099824 0.0162165675081308 0.0187942419273363 0.0229524514464249 0.0283861392036047 0.0395055422787405 0.0518627660876729 0.069183785598527 0.0789958…
TGG 0.0126407373561755 0.00998951544025229 0.0116050339945077 0.0121347379050546 0.0118467213601501 0.0123356862127148 0.0127583875325186 0.0130607277759214 0.0140118523186348 0.0147450219943448 0.0156507233753484 0.0177805840342047 0.0193065446474728 0.0212785955411517 0.0253893284015558 0.0290886773123741 0.0388760181702387 0.0518907476582055 0.0685391795977085 0.0929320824405282 0.105017511535…
TGT 0.0158760781782858 0.0157229119756243 0.0138919660351168 0.0147211186558189 0.0148231340983632 0.0145162771946851 0.0162033840703125 0.0166033340942178 0.0166212804991437 0.0176173615660234 0.0183121082038557 0.0194998911684456 0.0207851405163297 0.0220848228179091 0.0262090810990992 0.0297744261805749 0.0347407346708366 0.0422536115257506 0.0520449388693754 0.0611681992994084 0.0572848929416…
TTA 0.00841284193977055 0.00771398580902324 0.00765951284807191 0.00782367282104783 0.00819906828709638 0.00837328078996257 0.00977329659748766 0.010917558016496 0.0116095255318147 0.0120549109481087 0.0121777100889511 0.0133252964977049 0.0147753018749958 0.01632036523122 0.0186874828733409 0.0200555133697193 0.0230698324154026 0.0277431499194091 0.0281801260329331 0.0236863947747067 0.013680252…
TTC 0.0124935418318691 0.0131975116285622 0.0128105541331507 0.0120181785743672 0.0135841637233758 0.0135346647210857 0.0140739448545716 0.0147321815225001 0.0148403865076922 0.0144183909317347 0.015835469645272 0.0165877120505625 0.018051138022234 0.019405659344313 0.0235650996057326 0.0269273925289224 0.0318630806296904 0.0377239320131784 0.0437502914364378 0.0492222643285187 0.0449764772305986
TTG 0.0153064165542041 0.014941188481179 0.0159307596520858 0.0155050697225961 0.0156721776804658 0.0158590244598011 0.0158129720782277 0.0163010813500074 0.0169125054128848 0.0175466936608565 0.0177276637466465 0.0183689987587608 0.0196755460562223 0.0215678132666454 0.0242933005201855 0.0268994139945378 0.0305003819953681 0.0328248309707746 0.037415469784128 0.0344762739409169 0.0204870004591985
TTT 0.0197120581255789 0.0166486043286103 0.0177940283032495 0.0172433045001675 0.0191080145134119 0.0197668669417904 0.0199828753367202 0.020918473711398 0.0223794826656814 0.0239842140177916 0.0232198258395862 0.0244846007147169 0.0272348594788276 0.0295605846919471 0.0301863941618477 0.0339994799875315 0.0347977155465286 0.0351151010540456 0.0353680233050233 0.0287898557892126 0.02143466368177…
