# Supplementary material for: An evolutionarily conserved stop codon enrichment at the 5′ ends of mammalian piRNAs
Source: Nat Commun. 2022 Apr 19;13:2118. doi: 10.1038/s41467-022-29787-3 (PMC9018710; doi:10.1038/s41467-022-29787-3)
Supplement: Supplementary file 5 — Source Data [file 41467_2022_29787_MOESM5_ESM.zip › Source Data/S7d-h/S7e.csv]

0 "(0	0.00128]" "(0.00128	0.00204]" "(0.00204	0.00281]" "(0.00281	0.00365]" "(0.00365	0.00461]" "(0.00461	0.00566]" "(0.00566	0.00688]" "(0.00688	0.00826]" "(0.00826	0.0098]" "(0.0098	0.01307]" "(0.01307	0.01714]" "(0.01714	0.02273]" "(0.02273	0.03077]" "(0.03077	0.04286]" "(0.04286	0.06024]" "(0.06024	0.08696]" "(0.08696	0.13025]" "(0.13025	0.20553]" "(0.20553	0.36275]" "(0.36275	1]"
AAA 0.0294284478549295 0.0297469715655623 0.0294014965237365 0.0299450181589019 0.0294521517624016 0.0291778322393806 0.0299133408417231 0.0308496273091357 0.0298647404739693 0.0307466041848766 0.0311938766202621 0.0319231934430118 0.0299708790352515 0.0282064474349132 0.0258613633689881 0.0228406793362651 0.0176157210550737 0.0116448832516101 0.00683559229389235 0.00418281765801922 0.00029018736…
AAC 0.0202700924264484 0.0236215960894151 0.0212119642997936 0.0199736640530874 0.0194290127724726 0.0182232683664507 0.0174401100282078 0.017898757529565 0.0169233145681292 0.015320205542128 0.0152208086226436 0.0151432781700517 0.0134208168265298 0.0125522098879192 0.0115771123111719 0.0104695380206352 0.00789794989860747 0.00597496895700076 0.00368685554895881 0.00131612063071875 0.00041928050…
AAG 0.0254809549481004 0.0257859483827928 0.025883948056 0.0268759084353453 0.0263773970920254 0.0250428960296539 0.0258349596465905 0.0236992445543294 0.0240690421296153 0.0234289496988027 0.0240876741291907 0.0228452460861251 0.0219503663793288 0.0207719555556693 0.018686398758472 0.0162291828037618 0.0146497676726384 0.0103986313580173 0.00779960691223421 0.00400036262559276 0.00240666838947366
AAT 0.0189633662008682 0.0191801005552542 0.0190446414178761 0.0203321773240959 0.0192668228736448 0.0200604709117986 0.0214472839714068 0.020587898643028 0.0203428045779581 0.0206464323694781 0.0204760691942964 0.0196433508415343 0.0190746029083893 0.018057109089123 0.0160581296373667 0.0137437223514889 0.0107665065227319 0.00662611415777057 0.00461248852843678 0.00190056647625621 0.000461840938…
ACA 0.0255319205339362 0.0270882588672613 0.0282562258686648 0.0265972174432106 0.0263491110178439 0.0260537552171653 0.0261738117633675 0.0244018202351224 0.024376777846335 0.0236957394040894 0.0225329651999755 0.0213554947201614 0.0193078573757265 0.0179979985966493 0.0148880748069359 0.0127857122462853 0.00897915358377148 0.00685211387011517 0.0029568233776741 0.00122554629277222 8.72925815673…
ACC 0.016322991582994 0.018189321488309 0.0182007271861365 0.0192374384656109 0.0176510280669035 0.017161302036627 0.0170027411952215 0.0163066106836161 0.0155481104316225 0.0151875364909787 0.0138407617471982 0.0129633709387628 0.0122156327863845 0.0114542946876082 0.00952750223448618 0.00777793881248153 0.00576644092687978 0.0041951467455347 0.00189244083034015 0.00110168455998567 0.00021875879…
ACG 0.004531889632759 0.00489207660534954 0.00483650147665467 0.00452012629094581 0.00435240937624877 0.00411867185463353 0.00429407572470347 0.00376595511270404 0.00348678211296324 0.0029027073126274 0.00286541736578931 0.00212744642474152 0.0017649618112355 0.00163396486986463 0.00154790037457782 0.00111504270157997 0.000928359363291817 0.000628793178872487 0.000210262902672968 0.00016056436014…
ACT 0.0267206062669041 0.0330574799690554 0.0292669333727229 0.0270299384899761 0.0249439591935324 0.0238534371423605 0.0246562952229065 0.0229723743183882 0.0207172779117377 0.0202251703178424 0.0203576710535736 0.0189923960948993 0.017309169366606 0.0157507174302562 0.0142229416215737 0.0117644887043551 0.00862248875011736 0.00518059771218571 0.00333722893705537 0.00125035143440122 0.0003060513…
AGA 0.0305601291642304 0.0312614127367459 0.0305872275956161 0.0290078354545996 0.0313654142971796 0.030140953286289 0.02883392815487 0.0281531228168916 0.0279871433079296 0.0280083840009515 0.0273558348390033 0.0257246224114168 0.0256878914179643 0.0234407194985984 0.0205696713038024 0.0196744390658491 0.0168057558200215 0.0123866229689944 0.00904129376269807 0.00329887217014518 0.00142340881167…
AGC 0.0178224575237841 0.0176965352766163 0.0171041371353927 0.0186528760945953 0.0171994150272422 0.0169714138079786 0.0162187203186374 0.0162574778648431 0.0172355666186958 0.0163578812378023 0.016503761031327 0.0158139302613689 0.0151719324271409 0.0143525596323683 0.0137939194803629 0.0117246545955578 0.00989986356382613 0.00791842412712781 0.0049408157727727 0.00286492303635389 0.00101334753…
AGG 0.0227315090940679 0.0199659458198541 0.0220709476083954 0.0214046097333905 0.0233629188450897 0.0221958177281381 0.0214770706182565 0.0217869852155033 0.0212993729809803 0.0214966771219951 0.0207386748542291 0.0198915041871371 0.0199477545750071 0.018444730707018 0.0174485857899792 0.0147273947712201 0.012187779962436 0.00961689213312296 0.00580299610241645 0.0030204628800299 0.0004018032992…
AGT 0.0200334746724834 0.018504553459046 0.0191097883924383 0.0189299961280639 0.0191158954921613 0.0197654562714853 0.0193606465254851 0.0195067337235103 0.0173584210520364 0.0173561566715667 0.017667478557161 0.0164201767439154 0.0149057965714299 0.0137651260067886 0.0121009111853805 0.0104818575069927 0.00827476995057448 0.0057367734757651 0.00341769986080214 0.00107155534499842 0.000810452748…
ATA 0.0108639980359744 0.00969550394641492 0.0112088240635693 0.0110403627143691 0.0121907734159716 0.0127799940367603 0.0122645380510047 0.0120869831452455 0.0128783480771706 0.0142326005952749 0.0145821975147025 0.0160066267295404 0.0175347660867761 0.0169417233841199 0.0189986573222003 0.0201878885604004 0.0216072355104152 0.0213122796305026 0.0130504221430971 0.00332646557505681 0.00044436373…
ATC 0.0121621049162531 0.0122422588880044 0.0122176359933603 0.0130254131859519 0.0132443596226481 0.0125920053195997 0.0129633391066139 0.0129241508146183 0.0128810551190433 0.0134665609147025 0.0126085749423601 0.0133362192597945 0.0140236976782369 0.0136892935542213 0.014023653400677 0.0126315614610634 0.0112664111665538 0.00962350655592296 0.00661329979907371 0.00217828430692284 0.00043751758…
ATG 0.0171340503883605 0.0175112347637608 0.0176903670518706 0.0180245127453049 0.0176759448423367 0.018949223521404 0.0188927285541508 0.0181499558623127 0.0190318764142692 0.019326100834576 0.0193100263263575 0.0201264030787203 0.0211413056709232 0.023980133305919 0.0248070254204528 0.0239959846459799 0.0240251258712877 0.0219163723463886 0.0139014959520088 0.00480827930246425 0.000142097264437…
ATT 0.0165240261321272 0.0150345856619225 0.01505685489627 0.0151430180568206 0.0173319253865397 0.0165707891468275 0.0173906162514582 0.0177892344301205 0.018095019058977 0.0185921258782586 0.0190688011720813 0.0196791937079823 0.0191861151457474 0.0198070229947567 0.0199685596683978 0.0182060194145763 0.0151251114747453 0.0111575708222353 0.00575440866413987 0.00150487013573401 0.00016718049660…
CAA 0.0190024805389052 0.0211474182540546 0.019463907923267 0.0202720208310459 0.0210158631942991 0.0197374796582686 0.020571841529669 0.0196886882699848 0.0202853667633222 0.0193274863068295 0.0186764893159072 0.0179667241831139 0.0169307967843981 0.0168250755855235 0.0144383101215347 0.0140940866437613 0.0117896945924026 0.00954459443676901 0.00584674988486512 0.00486151539998821 0.001883837918…
CAC 0.0188130769018514 0.0203114866056207 0.0219159400551053 0.0193071833580328 0.020076047812289 0.0191157979500847 0.0196397798333243 0.0185048221165564 0.018192687170026 0.0177589955614175 0.0177025242275862 0.0168352250198343 0.0162151363658696 0.0146366131839508 0.014369358441333 0.0132204800841495 0.0101902580822359 0.00850627662504766 0.00605390537258722 0.00385610454005136 0.0010398425945…
CAG 0.023226826058315 0.0226152328084685 0.0236005213937563 0.0222741513619073 0.0235164729609792 0.0213048203883696 0.0226025808549903 0.0225291337950364 0.0218733328838884 0.0219998466787517 0.0212554449625105 0.0209727061866153 0.0210994180830986 0.0208008717338965 0.0196274332680779 0.0198387260536587 0.0168064117053597 0.0157112181802101 0.0112671516406302 0.00709768776544354 0.0039034854684…
CAT 0.0165892752164471 0.0160132346033118 0.0162408522543781 0.0195748080063265 0.0173565412862522 0.0173703641752781 0.0199391846404864 0.0179830072604016 0.0204438605850075 0.0197988864940857 0.0191582446791936 0.0198547184862983 0.0191653260398988 0.0183202889362666 0.0161190897643618 0.0140174002831238 0.0128152950722217 0.00997303056912315 0.0055933247178505 0.00209219194968693 0.00054913352…
CCA 0.0208329531194613 0.0203322002147486 0.0222123775941373 0.0221148486386051 0.0218089068348541 0.0229351788818784 0.0224350656864724 0.0214200065775159 0.0211444085900204 0.0219012686572009 0.0195988293202001 0.0186831814189141 0.0175699427214666 0.0161824279217553 0.0147128269223673 0.0117344946703579 0.00994359604011039 0.00695824400827046 0.0045054144988254 0.00230720778710059 0.0004465354…
CCC 0.0158795859997719 0.0151603057193952 0.0174871167328423 0.0180695444181411 0.0175840464491784 0.0178867841351915 0.0167198625632636 0.0175799406180039 0.0183632567836435 0.0167064641651855 0.0181447076887503 0.017072121840391 0.0162833271800735 0.0153304136646334 0.0147326072252621 0.0130407438266626 0.0114872573191218 0.0086399223301933 0.00606408210906108 0.00234546131200726 0.001178914833…
CCG 0.00387037071299405 0.00326635206236559 0.00391975258640267 0.00347921364903097 0.00355714140705993 0.00301705215729287 0.00305726528647497 0.00301918034532316 0.00312947567080039 0.00245213799078397 0.00254656948026435 0.00232381924719979 0.00215168319202889 0.00209308765895156 0.00161871547094927 0.00113836432182208 0.000881854459152919 0.00063847094070015 0.000233176432989637 0.00037832331…
CCT 0.0219830622074234 0.0215391442432613 0.0238888949005034 0.0234948457126431 0.0239946442927656 0.024466311308571 0.023875150663922 0.0246722656197301 0.0251480435209329 0.0238909326145459 0.0244258921407616 0.0239727058568019 0.0228466428001273 0.0224082537216499 0.0215854073817887 0.020488982524117 0.0169559782134142 0.0123264705456781 0.00802981515903064 0.00267826369298981 0.00098685246716…
CGA 0.0036180961751047 0.00401215768327316 0.00366896507302249 0.0036253821867311 0.00360747459356899 0.00337962779447016 0.00304255087795867 0.00266848074202488 0.00277415091072541 0.0025312763307876 0.00242904750197248 0.00254240738903406 0.00213880192155127 0.00176049153766378 0.00126290988770576 0.00123897775039775 0.000826265487495418 0.000642978008968137 0.000496433608289241 0.0003325048257…
CGC 0.00257459385550873 0.00292965648326501 0.00225595753684054 0.00252887735512029 0.00250932313806408 0.00246740920652418 0.002506267453003 0.00249263350927278 0.00235200020765913 0.00197477847566759 0.00215507050391108 0.00162094955784448 0.00182283850787637 0.00152292275619318 0.00127305555951308 0.00141070189172717 0.00106554870629766 0.000630000321457982 0.000324833249789841 0.0003148714786…
CGG 0.00381672259288139 0.00344825795400915 0.00328338676403692 0.00348363364245978 0.00321524689993589 0.0032458535333043 0.00340514106374675 0.00270504873379575 0.00307503497321313 0.00300642202619935 0.00265215208440386 0.00221337456008819 0.00205584124262677 0.00179793032548218 0.00155400346478835 0.00143389317967485 0.00112173771528425 0.00106838998065588 0.000602609160258882 0.0004170271315…
CGT 0.00431854490506651 0.0039523997547717 0.00450852044769501 0.00354165431218 0.00449428100029219 0.00312508924413007 0.00317874744329644 0.00344881982436893 0.00293991640433082 0.00272859949054659 0.00296892571200557 0.00252190708614796 0.00224708950960368 0.00215171679425828 0.00179669808421003 0.0013753849677969 0.000905712479921722 0.000473366350756454 0.00029282346270514 0.0002825006382759…
CTA 0.0102482010959606 0.00989102348290703 0.0110618406878627 0.0115834218413353 0.0115677019057115 0.0111215081996116 0.0127748618783054 0.0123370025258482 0.01248951359998 0.0130493114835785 0.0141360327819458 0.0149966381160137 0.0162708253215156 0.0174982108007926 0.018392811554205 0.0193203261908096 0.0186598910832482 0.0174812373679493 0.0121391681091115 0.0054491008099171 0.0011971519160158
CTC 0.0238757119129547 0.0241337296569127 0.0258624851147285 0.0254961163565745 0.0244424286425211 0.0244390123431729 0.022609066058473 0.023651338131904 0.0228862618697758 0.0218012801893509 0.0218342742468492 0.0224801217072795 0.02191126869179 0.0219841014890577 0.0209197870465197 0.0217839521438458 0.0202240973103567 0.0167804160974962 0.00853938576749609 0.00321149124132762 0.000969173901520…
CTG 0.0293968851205959 0.0322622263681413 0.0285811826868432 0.0281178803652017 0.0284334560187261 0.0279047739721247 0.0271156528468251 0.0267619038412482 0.0264369672988308 0.0262531148380271 0.0271903716711809 0.0265259258085817 0.0283145320938664 0.0294590523079737 0.028996786578566 0.0298302017546482 0.0282534271581336 0.0251471720334503 0.0179109115387132 0.00703526471197248 0.0012084711442…
CTT 0.0240646908306383 0.0245456464832808 0.0241826654721996 0.0241681793982847 0.0234509034932553 0.0243158172381131 0.0237783096403241 0.0251105038853253 0.0236688597443255 0.0249334268491496 0.0244309199941241 0.0252630550973773 0.0246030611344997 0.0255519899290645 0.0239477154966505 0.0221045029682294 0.0203462238290954 0.0147674620813456 0.0112438201108603 0.00432377147217317 0.000590080762…
GAA 0.0250705696900615 0.0273448781160094 0.0263863912757619 0.024874948036354 0.0258943966435052 0.0245426971164824 0.0240012816057932 0.0240538208171546 0.0231362634329321 0.0232546223350229 0.023515462028548 0.0231459513934181 0.0213413332522137 0.0210456876104736 0.0197068668290264 0.018724229109377 0.0164677728297867 0.0140919121412703 0.0107135529227533 0.00831180547690889 0.002787741224298…
GAC 0.0164889648002602 0.0202643803537887 0.0178154248908927 0.0174739143873586 0.0178689119751684 0.0169112166877892 0.015960367476197 0.0139607842306335 0.0143774690718704 0.0149174432203515 0.0140116008735684 0.0134803177011336 0.0139843049677233 0.0124887757377869 0.0119134255378139 0.0131128738868322 0.0120155313986444 0.00987015801560497 0.00835486034792306 0.00572607543691605 0.00230983491…
GAG 0.0183454348607174 0.0169981714987344 0.017171671795078 0.0165300817788423 0.0181046555386861 0.0183715730487477 0.0178717480461887 0.0194584927975941 0.0190159048891768 0.0199561816072552 0.0196453545099251 0.0203014481843324 0.0200383163470575 0.0193540433746332 0.0205743473937886 0.0196020786019416 0.0184117541149354 0.0156713885510013 0.0146949378611456 0.00974877648373367 0.0045734541460…
GAT 0.017777447227594 0.0173419173034377 0.017709007535144 0.0168566676711483 0.0168300700573189 0.0174481459540185 0.0160809140455509 0.0172614623925144 0.0171963642346222 0.015921189509265 0.0159603853156446 0.0146487974198053 0.0135930279908687 0.0123919690575422 0.0111254608783401 0.00974521682443525 0.00818497194054342 0.00590498199418259 0.0036827289203234 0.00163941524451327 0.000461840938…
GCA 0.016850671629388 0.0155183739008333 0.0160497243991938 0.01655301249759 0.0167382627372202 0.0169111508197275 0.0174606916702413 0.0163268615207382 0.0166714440497889 0.0168136363450899 0.0161494907910498 0.0149108296576734 0.0136752004198564 0.013143555568571 0.011505825711441 0.00982829549853308 0.009000222089932 0.00614177598632689 0.00374678191028929 0.00250074009972513 0.000602325009605…
GCC 0.0124714439588369 0.0118552962359413 0.0124667550164734 0.0128983606339573 0.0130458095338145 0.0135100245414114 0.0137152730118776 0.0134874667390418 0.0133134144466834 0.0135174070098345 0.0134389300298395 0.0131479229948663 0.0122364377290835 0.0122465632843976 0.0114879819508736 0.0106871984112353 0.00834013616247365 0.00703490649394438 0.00526418988575236 0.00235625892078585 0.000497555…
GCG 0.00227470945353959 0.00175771912898526 0.0018170928847843 0.00244104172551408 0.00207376201733274 0.0020992674064755 0.00197760098580515 0.00212746592631158 0.0017656731965677 0.00186030868059165 0.00187388847125843 0.00197329945924531 0.00160802405213073 0.00147308697880565 0.00158072537987688 0.00130585894652688 0.000919062325330095 0.000741423262025728 0.000521910813408467 0.0002507840264…
GCT 0.020778949237126 0.0192686498457734 0.0199440709235769 0.0205781033200109 0.0204726751083144 0.0208752974370751 0.0196946193968136 0.0191969321452453 0.0188848505333456 0.019408801202349 0.0188509662277823 0.0179660186738358 0.0177866592382426 0.015481129614415 0.013979561879569 0.0119369564434711 0.00881778022095157 0.00648186235908834 0.00452042863526501 0.00251924949875641 0.0003843260955…
GGA 0.0217974980865222 0.0215075517076194 0.0214097994920328 0.0213777244956292 0.0203297473432744 0.0211800548133223 0.0194283510720594 0.0204648340806073 0.019377076965479 0.0185844908918567 0.0191169371900059 0.0184288124642586 0.0176144962851052 0.0177519149577243 0.0170505738802229 0.0158168908776543 0.0125472862406485 0.00962662904161433 0.00891050305874067 0.00592541807277337 0.00153891757…
GGC 0.0122465717522993 0.00943128566211394 0.0107930411897765 0.012147373236922 0.0125873868568622 0.0130201107060297 0.0125346487161654 0.0138947678812017 0.0130765753749612 0.0131930223606698 0.0143655184145285 0.0138062278443309 0.0127819586077544 0.0130921272391807 0.0122409430026152 0.0126840557660776 0.0109371822914116 0.00971361775949211 0.0080275493085579 0.00649191239884337 0.00166877059…
GGG 0.0134256595230733 0.0111048088062793 0.0108943465521233 0.0128856796872946 0.0136993181969037 0.0135260290517095 0.0138264224793833 0.0145674725684824 0.0153397588748421 0.0150943271903321 0.0143984467586426 0.0148001980508524 0.0156388279480396 0.0142831312612652 0.0146896814916701 0.0129934484250093 0.0124141818853873 0.00981586029895526 0.00780278616343034 0.00424422980968164 0.0018990137…
GGT 0.0140280413532131 0.0113732244067369 0.012454801755002 0.013069942360711 0.0136613296048024 0.0133771303418848 0.0137645563118939 0.0140693592706897 0.0139014486531547 0.014290111419715 0.0131741370847287 0.0132993534569384 0.0128169599100991 0.0120477187964938 0.010987753457809 0.0097662035944889 0.00901825684766937 0.00642608456213849 0.00407696937186847 0.00214727777001176 0.0005491335202…
GTA 0.0135415072972549 0.0143555861322803 0.0131574224393656 0.01352641723216 0.013474927638042 0.0134501898799726 0.0128563248024219 0.0128232935117508 0.012799168110561 0.0121178035920301 0.0120180700080972 0.0118047374364866 0.0111000671493457 0.0107977838542133 0.00910206740524717 0.00754580804400639 0.00572238408026714 0.00448514901195248 0.0022545861704927 0.000752352079364539 0.00018304450…
GTC 0.0153232317491573 0.0135231544307825 0.0145952624991519 0.0136374522346815 0.0135118878390367 0.0139990661785563 0.0145210387957605 0.0139835193796414 0.0135682365643875 0.013354338324416 0.0132721115831031 0.0132001025957633 0.0122533216536602 0.011410565499072 0.0104927228917879 0.00903680681691013 0.00689672514342151 0.00650945206369025 0.00419835250666546 0.000971249414828396 0.000603084…
GTG 0.0174811158778979 0.0158620231020597 0.0163334495539632 0.0171912512448076 0.0166903794933239 0.0176360633287692 0.0171016837267931 0.0175986533593001 0.0178981659527492 0.017435235677504 0.0175235614315087 0.0170899116173065 0.0166314002593802 0.0157862939625231 0.0143117400289053 0.0136595950927833 0.010584603510495 0.00865044494129352 0.00495846128970752 0.00189072065124683 0.000444363735…
GTT 0.0182610269649216 0.0161090905562622 0.0174941426312127 0.0176127088416598 0.0176455458011964 0.0167412827527168 0.017770013570466 0.0176484360564461 0.0177534295699338 0.0170196802367144 0.0171369885457638 0.0168373773924831 0.0149959109342805 0.0134575615368665 0.0109719745160007 0.00827898343573275 0.00680083257239665 0.00398580333209073 0.00206639379863919 0.00105801334604269 0.000312897…
TAA 0.00584873457006067 0.00745947804401784 0.00524182884156303 0.00543104503302624 0.00578140813465306 0.00694613152705312 0.00608189630898037 0.00646981573891137 0.00692199056233566 0.00751425149298843 0.0079538679789849 0.00890013862029772 0.00991752785337616 0.0120160116438768 0.0153455203309838 0.020395741826088 0.0269512210134392 0.03929119274293 0.0584797227000211 0.0909388221570417 0.1367…
TAC 0.00507635702487222 0.00565754451076281 0.00525360483525132 0.0052523451848876 0.00402092111645366 0.00485970288838191 0.00545187197097999 0.00499076339834172 0.00581325481342281 0.00625767681052944 0.0060478373805955 0.00630613451101255 0.00757623262660711 0.00998166217934939 0.0120011976030731 0.0139774071064653 0.0193960162437735 0.0250801580973733 0.0351118081343109 0.0524198348764938 0.0…
TAG 0.00674226199526049 0.00775315079374973 0.0062071511846171 0.00631374234276409 0.00645088299793855 0.00653214411266999 0.00669385920654829 0.00675703607773198 0.00718108662891736 0.00737930252810678 0.00736774006586832 0.00842615906903974 0.00973945875951367 0.0124385276267584 0.0149145979440401 0.0184357514537857 0.0258572047108935 0.036246701883218 0.0541234083373596 0.0832307633498729 0.13…
TAT 0.00710146912364128 0.00664668062284525 0.00722520421131768 0.00743697959139004 0.00744130638959927 0.00763455420193574 0.00828138179669145 0.0079395061479692 0.00870995875103478 0.00881998901381956 0.0100158657953226 0.0110839237939547 0.0121990592841252 0.0141114961799975 0.0165842000306866 0.0207490488996318 0.0260736737518196 0.0334168565051887 0.0404828313130131 0.0505593051971635 0.0471…
TCA 0.0142980439758321 0.0134447748384792 0.0136342094162141 0.0147060655519283 0.0141486251576395 0.0139009570947052 0.014976575460173 0.0143586223852216 0.015968329216449 0.0149928946864688 0.015981014221604 0.0170296844469911 0.018244050576158 0.0197783387437643 0.0217158159514604 0.0238834301632841 0.0269783916559004 0.0323058768416672 0.0376093372108287 0.0397633530392445 0.0318256082394211
TCC 0.0105278929496939 0.00852270854558881 0.0105497219433733 0.00991792252258908 0.0106664731150361 0.0109892365149472 0.011583281578518 0.0120918683196493 0.0122290806120037 0.0139158567825838 0.0141886806101327 0.0143081603441605 0.0164611659761034 0.0187584706453116 0.0213181259553013 0.0254957410932318 0.0305555006729802 0.0377112502170972 0.0494153744046153 0.0553886014137796 0.047408364017…
TCG 0.0027405677579091 0.00286378288422523 0.00288686980146974 0.00240783334346637 0.0021399802791145 0.00258839084993214 0.00207364544472189 0.00214299557403921 0.00212436644892719 0.00231401842182766 0.00231247340734039 0.00218584206460356 0.00253516324195884 0.00247107443888711 0.00248490877036729 0.00266094755080013 0.00332623557120303 0.00381759481367324 0.00398510505969856 0.003857540473176…
TCT 0.0248098364972899 0.0254417783757967 0.0228141678865593 0.0230346140194466 0.0227259313681953 0.0237567050977148 0.0234904832878693 0.0237123390152756 0.0249900921635632 0.0252209632637042 0.0259343811193408 0.0274405972308425 0.0283711905786127 0.028495814705733 0.0315691990278157 0.0321733729791726 0.0352992797819623 0.0373201182839202 0.0359401412573988 0.0273023148543997 0.01683400531199…
TGA 0.0118534357624602 0.0133846891468379 0.0129124084331438 0.0125214951401275 0.0112144056326851 0.0134661443685388 0.0126829251993225 0.0129783685336547 0.0126291705801321 0.0135719199065019 0.0145971267968376 0.0152764308626299 0.0173743854210482 0.0197827905539083 0.023906853268906 0.0318048102920435 0.0419419373602799 0.0565708587733087 0.0740231902085594 0.0996373748184862 0.132218920720596
TGC 0.00839834997949808 0.00877437159237334 0.00751390582187147 0.00751740760096798 0.00772508378143644 0.00880376214596128 0.00868414508176111 0.00945910082350068 0.0101871859630812 0.0101519416322649 0.0106573941494176 0.011538768215868 0.0134944670631547 0.0155705769827282 0.0186391581146842 0.0241808759282822 0.0278755885905134 0.0390246643375986 0.0510857230126107 0.0659320812577835 0.077192…
TGG 0.0124612114293187 0.0104727247110137 0.0104822094216063 0.0121160038333573 0.0111045681170408 0.0127471060740324 0.0129931704254046 0.0138282297320801 0.01385130016662 0.0142098146245261 0.015436907875324 0.0162911544492844 0.0185234700431496 0.0202430263482398 0.0240695146766846 0.0282354310413656 0.037682686365677 0.0497820867516931 0.0678165662354764 0.0896873223320483 0.100296149270174
TGT 0.0163351409783412 0.0173388590133346 0.0164398174186448 0.0151134531631872 0.0154073903698257 0.0145570203890876 0.0167597516439491 0.0166183223183191 0.017612318679734 0.0173008814535258 0.0174068063408097 0.019067504091059 0.0208941683674046 0.0232165066192476 0.0264732103046223 0.0290460123495887 0.0373443564377173 0.0439274816711651 0.05388591539898 0.0616011706225622 0.0600217146202879
TTA 0.00939564703750755 0.0101882076388829 0.00947064085356114 0.00980043462374692 0.00971332195850418 0.0106247448230778 0.00999532537789651 0.0115145725113072 0.0119289550836797 0.0119596247738603 0.0129025927807112 0.0143398816240666 0.0152465600107045 0.0165529293641178 0.019727854090389 0.0207075690247418 0.0253333290485121 0.0290318624035037 0.0315855721892486 0.0248941915133462 0.015273521…
TTC 0.0135889704923729 0.0137321617781844 0.0141554856677596 0.0132894940846059 0.0140897535736915 0.0139298717443413 0.0138593330033634 0.0148920997899168 0.0150956527476658 0.0159646403923792 0.0157587363875711 0.0173736284312991 0.0182283013539643 0.0206579429936982 0.0240021280289498 0.0268612269855274 0.0330220520880466 0.0373726004154718 0.0445090997997722 0.0490144926118193 0.0392810640157…
TTG 0.0164180033067718 0.0172633790966474 0.0157269223379829 0.0158031818323317 0.0154771426630393 0.0162203591454171 0.0163655000959672 0.0174286001128856 0.0170356526812703 0.0180293426996171 0.017642037650661 0.018326927219401 0.0212456286595285 0.0211244335322278 0.0242437222144932 0.0274618987671594 0.0323786985042497 0.0331853616690126 0.0379289559294427 0.0353707438976804 0.0228771926155766
TTT 0.0210481370392055 0.0184053407664707 0.0197108589294125 0.0188114285396459 0.0193247199463506 0.0193537018545767 0.020045784109303 0.0221844287885683 0.0223475713221928 0.0245542211862396 0.0236285986937663 0.0254257240220605 0.0276128457867801 0.0293790341252835 0.0318544184998967 0.0347789105105418 0.0362134542019141 0.0403049436092686 0.0372249196323637 0.0296727939903025 0.02375632197619…
