# Supplementary material for: An evolutionarily conserved stop codon enrichment at the 5′ ends of mammalian piRNAs
Source: Nat Commun. 2022 Apr 19;13:2118. doi: 10.1038/s41467-022-29787-3 (PMC9018710; doi:10.1038/s41467-022-29787-3)
Supplement: Supplementary file 5 — Source Data [file 41467_2022_29787_MOESM5_ESM.zip › Source Data/S7d-h/S7f.csv]

0 "(0	0.00128]" "(0.00128	0.00204]" "(0.00204	0.00281]" "(0.00281	0.00365]" "(0.00365	0.00461]" "(0.00461	0.00566]" "(0.00566	0.00688]" "(0.00688	0.00826]" "(0.00826	0.0098]" "(0.0098	0.01307]" "(0.01307	0.01714]" "(0.01714	0.02273]" "(0.02273	0.03077]" "(0.03077	0.04286]" "(0.04286	0.06024]" "(0.06024	0.08696]" "(0.08696	0.13025]" "(0.13025	0.20553]" "(0.20553	0.36275]" "(0.36275	1]"
AAA 0.0303217102993859 0.0297638850527672 0.0291585492031678 0.0286188576909622 0.0297697353695967 0.0303976539839237 0.030550126626096 0.0310224865951382 0.0301176461675726 0.0321813718577245 0.0317014006987528 0.0310730471925469 0.0311806353406099 0.0303736413435295 0.0272558799575878 0.022777936474911 0.0184300382124652 0.0122054489105668 0.00785070901432774 0.00424427310559138 0.0002911882472…
AAC 0.0200779151144487 0.026512341732658 0.0205273313807663 0.0201084559294277 0.0182879431945823 0.0185020555265833 0.0175422212779984 0.0176767097079411 0.01716831018837 0.0158081729779501 0.0154934667767257 0.015065752966517 0.0141144720900026 0.0127668413400634 0.0114047846134886 0.0103954311687455 0.00795987903717973 0.00632831407096711 0.00407840718075701 0.00133789333592107 0.0006077702120…
AAG 0.0247555303557031 0.0256383495416232 0.0243694542337007 0.0265219103118911 0.024240028472354 0.026060655602826 0.0247290401546719 0.0250483409021995 0.0241623592458075 0.0241561507511792 0.0244946955700483 0.0224391545615242 0.0230100598374067 0.0205088218745406 0.0188825302945658 0.0162785323409233 0.0154876361403196 0.0112607466775964 0.00755458455412834 0.00465965499222088 0.0025032981223…
AAT 0.0192601107122773 0.0203371892802101 0.0209966546747064 0.0197727342910905 0.0189948346586571 0.0192425805143968 0.0196402860650676 0.0210917355144619 0.0211391257758505 0.0204834239819764 0.0209019333938591 0.0206777540371675 0.0198146118029674 0.0190074005102588 0.0171372719386116 0.0141479331353364 0.0111392575849143 0.00757233894475615 0.00435381702283055 0.00218989397046443 0.0005311769…
ACA 0.025246024202977 0.0261091910663839 0.02782115352272 0.0275587556599741 0.0267528189647595 0.0259443617267035 0.0256834716689647 0.0251511877556532 0.0242249484212538 0.0241555949433709 0.0232610349849839 0.0211103194556347 0.0200528153411047 0.0178186066530042 0.0149479528509972 0.0121190254121777 0.00974616113816042 0.00715291848866456 0.00298118308767203 0.00139604619513992 9.455370650529…
ACC 0.0160647326777572 0.0172460727052308 0.0173505889286904 0.0179681260814532 0.0178341545974653 0.017117093939776 0.016668533386725 0.016095326852079 0.0155681647424158 0.0154852616009035 0.0145309640239353 0.0129338761330916 0.0122966977877383 0.0112975727443545 0.00963917224846874 0.00775426614349521 0.00632200089189917 0.00395771354139935 0.00196521682305129 0.00135638018536637 0.0002439113…
ACG 0.00442767771473383 0.00453584624570877 0.00455701373197021 0.0043700791369094 0.0044142612678386 0.00415884331736851 0.00343283110012083 0.00358053713096775 0.00339386492838841 0.00301266845790867 0.00293678531595093 0.00239601107174192 0.00198607883623015 0.00171544001600149 0.00127191529616175 0.00117730021964058 0.000882985214581611 0.00050699637384209 0.000309437702127377 0.0001004533620…
ACT 0.0258122973269956 0.0322207311818583 0.0284023324300059 0.0266201102219013 0.0260492884284725 0.024057725599802 0.0226676888076426 0.0224587302326489 0.0216300372334184 0.0201961216875327 0.0206634852379713 0.018846995682298 0.0179843978399089 0.0164241294387838 0.0140571443340786 0.0121873558794103 0.00911656562986264 0.00578450675649057 0.00334093254040874 0.00136208388650988 0.00032579685…
AGA 0.030001879037548 0.0295027676305635 0.0306107658351692 0.0313105287322296 0.030548817889917 0.0279646997901242 0.0287169411316822 0.028274080054115 0.0277887784689506 0.0255815129998957 0.0275456866368334 0.025392291567871 0.0255231821740813 0.0237491951894408 0.0207218758329991 0.0190959201395775 0.0172924527613865 0.012397365850666 0.00961757185119371 0.00402895495227384 0.00116356935759473
AGC 0.0173918148127635 0.016712753352932 0.0174340325170033 0.0171936867430663 0.0173413080134292 0.0162930134116902 0.0165895583149555 0.0172302785485367 0.0166719907033543 0.0159853902102159 0.0164121322806879 0.0161090651795836 0.0149495079139043 0.0143060308610522 0.013398928484365 0.0114844998292108 0.0101607924704736 0.00813499277447941 0.00500820277338189 0.00315940125276156 0.001334810180…
AGG 0.0217287790341776 0.0197386950694575 0.0208882007981815 0.0209671396724192 0.0214457761839945 0.0210193806761083 0.0209854925194171 0.0217371412083796 0.0213439151019202 0.0207932808362208 0.0202159824965549 0.018780809293917 0.0202210557397763 0.0196514810431511 0.017798081913915 0.0150191385004161 0.0121617572025568 0.0105430318913283 0.00600125319368816 0.00346076133905946 0.0003728859773…
AGT 0.0196542174563347 0.018848037823763 0.0185296512002757 0.0195923831074226 0.0198855678289483 0.0187802518596889 0.0186120758169276 0.0186616057860701 0.0179547283214725 0.0180670238704997 0.0170484146565281 0.016639673915143 0.0158192854858816 0.013987925329919 0.0120776048187771 0.0110870515439475 0.00833871493578787 0.00614930443150779 0.00410389298179872 0.00132954198059425 0.000784209377…
ATA 0.0114247554993105 0.0111520897653931 0.0116357645303334 0.0117860051209234 0.0120290957115869 0.0124798649215037 0.0131150444765622 0.0136204948606196 0.0143783333432282 0.0142018478101738 0.0153900772570049 0.0163036030943238 0.0168552586425825 0.0180140304199392 0.0195720754255203 0.0211029909024975 0.0218212386067744 0.0214641528024083 0.0142994731643379 0.00416028100728149 0.000627100191…
ATC 0.0125614110673238 0.0113261035302874 0.0130423268792393 0.0125302454568101 0.012658879779133 0.0137654218349475 0.0128432248383876 0.0124252967440769 0.0136102414747926 0.0129024598724751 0.0131295548894979 0.0137142628673553 0.0133683641565886 0.0140400686881013 0.0137570354185733 0.0126075450692914 0.0109427749688807 0.00913697076795572 0.00632065821489778 0.00259683370817736 0.00056952051…
ATG 0.0174605951662857 0.0184923824671958 0.0175032501419228 0.017565706607833 0.0168899794800092 0.0182453457762143 0.0185563748167546 0.0190173765858736 0.0195361174013358 0.0190785578751988 0.0195480715694031 0.0205358186705968 0.022058206476155 0.0242830891215751 0.024137883964922 0.0251691670954963 0.0237535199009138 0.0210809835783661 0.0150550481489784 0.00551784594614579 7.65932522846566e…
ATT 0.016971694154396 0.0163854676355917 0.0168775609624176 0.0166427233135503 0.0177354499063224 0.0171747487366192 0.0182115646407528 0.0177002889718729 0.0182046395747705 0.0191302286608087 0.0193135243154276 0.0199182183792488 0.0195826029882486 0.0203473940763418 0.0200827704914255 0.018865840352327 0.016561711869183 0.0109753431093787 0.00603332751237827 0.00158725358911065 0.00012387010553…
CAA 0.0194794912961907 0.0200853165280442 0.0214853057431846 0.0211357158161547 0.0209939763302739 0.0203423981505648 0.0206429437500202 0.0203261794218683 0.0198140148280221 0.0193751556701049 0.0188754309117812 0.0186850286319002 0.0170448814949275 0.0165360774622748 0.0146786727686035 0.0134476375377979 0.0118400281172938 0.00937905558954256 0.00645283997333456 0.00446477320727206 0.0023027409…
CAC 0.0187880239383567 0.0204044087752116 0.0192812468909415 0.0204238659568223 0.0195340927352095 0.0188980806997213 0.0194128056308366 0.0196736703226839 0.0182670112495801 0.0181976608127091 0.0177656265973646 0.0164481102821932 0.0159635151650636 0.014384796659195 0.0130700092512995 0.013109417625742 0.00986611100817168 0.00911274690537984 0.00580109465937162 0.00365133421319413 0.00091701277…
CAG 0.022940315903818 0.0213890937250791 0.0238873719028789 0.0221803044685087 0.0218563545071606 0.0226606546302925 0.0216669939418335 0.0216012450773627 0.0221072796554405 0.0217361854042778 0.020737287702213 0.0209538075129671 0.0206288778304449 0.0204669412809039 0.0193425836196254 0.0192241193550958 0.0166957910192214 0.0154953320455038 0.011085124772996 0.0076988536474266 0.00377414665633589
CAT 0.0170299170678609 0.0163165923339758 0.0177412921209655 0.0185505456066745 0.0187931241448315 0.018636610385625 0.0186288957939193 0.0187575524777502 0.0198555652585913 0.0201539078630304 0.0196910072675449 0.0196324471121012 0.0200466568042472 0.018512540751461 0.0159877185672998 0.0139796073842149 0.0130743385382531 0.00976361055060123 0.00566727160900979 0.00239807485884764 0.000468715344…
CCA 0.0209360239354242 0.0195967171348719 0.021667907052915 0.0228640884687325 0.0219681572239192 0.022609498012036 0.0229112993608378 0.0210785061769336 0.0216024766143286 0.021679289845989 0.0189758220033902 0.0180537253664644 0.0177470878789881 0.0159167799668655 0.0140790516535324 0.0123311851032994 0.00959261698145062 0.00654360520488398 0.0047839467194285 0.00248238094865512 0.0002963865893…
CCC 0.0156572733171841 0.0159821976368729 0.0161988181925256 0.0169754459174173 0.0178551139788059 0.0175897609108975 0.0178249080453793 0.0167254920749822 0.017406889311274 0.0172757823154688 0.0174011257661918 0.0165089229219166 0.0153651828015297 0.0151962037152154 0.0142457407857557 0.0136132329418583 0.0105117986833221 0.00881814396845614 0.00606331007615206 0.002357287711 0.00133334679134224
CCG 0.00373510014438091 0.00391254471722362 0.00314066145470736 0.0035349505009622 0.00309410290140559 0.00332360549599934 0.00293857570562185 0.00300993318872681 0.00283193217814354 0.00261974133879381 0.00239845757704711 0.00217273179356728 0.00233007829561512 0.00196403154027827 0.00175694311398492 0.00109584769053657 0.000923195121420007 0.000542882435867446 0.000188949956371119 0.00044501260…
CCT 0.0219635762867655 0.0218133615349711 0.0234206038199209 0.0230947536113635 0.0235804450375448 0.0239303112423165 0.0231766098003951 0.0231441938159197 0.0242571603331395 0.0243341934033019 0.0238371282256421 0.0231179691365273 0.0232849721649772 0.0216273989366866 0.0216016803410846 0.0208110103019732 0.0168317308630457 0.012369892755871 0.00750550973432319 0.00312475396994804 0.000627100191…
CGA 0.00361594174602061 0.00363678124165315 0.00343739301813138 0.00356510568767175 0.00350801194145161 0.00287888502513818 0.00307478380617943 0.0028913828316507 0.00303697327193852 0.00255607071444987 0.00238249991821474 0.0023199832563226 0.00182387271147509 0.00163460893965554 0.00142571846091541 0.00118530760008213 0.000911634268438973 0.000681081756589962 0.000399539526449718 0.000333324580…
CGC 0.00253355217769216 0.00236092062704824 0.00282796204083713 0.00197078256430656 0.00247584686727274 0.00231903492605814 0.00261571036744459 0.00232337672082686 0.00245478964678534 0.00240763431493807 0.00193112880340211 0.00172531213461417 0.0015454613988294 0.00155092550564213 0.00134142715871813 0.00129289230484629 0.000992500693503028 0.000586813870785841 0.000273811204955772 0.00037477472…
CGG 0.00372099640340527 0.00278916573939747 0.00340606943939491 0.00329583742055272 0.00299700231194028 0.00282273872898524 0.00303610666992305 0.00287649843582569 0.00284528024866673 0.00255403021667504 0.00257427052683062 0.00219800437104604 0.00205875065444003 0.00183457546397182 0.00173825762784372 0.00146680785711141 0.0011110629057601 0.000914842374380963 0.000550682474055187 0.000524580269…
CGT 0.00408480574608381 0.00420872499790026 0.00454426040080649 0.00381033881950675 0.00434219447750019 0.00418842362992448 0.00327799668770008 0.00347568219951823 0.00325414842720051 0.00291655320324886 0.00252833954418855 0.00258501440840251 0.00234351449209259 0.00200160320076815 0.00192545025248388 0.00138408419604975 0.000973649186851101 0.000414119545541386 0.000346818631716882 0.0002556340…
CTA 0.0105540508005096 0.0103900595596659 0.0112366638855545 0.0108747516645853 0.0112833397040379 0.0119756709764927 0.0128853515847519 0.0126491089924695 0.0129728681943126 0.0136197503118877 0.0141074281632453 0.0153637364479679 0.0164231685256554 0.0174501853410592 0.0183699401560193 0.0186930742750369 0.0197102052993345 0.0175780784215461 0.0132449633471007 0.00653125051651729 0.001292543940…
CTC 0.0235140054740146 0.0254245252774292 0.0270210341627125 0.0246191453354023 0.0240160540921655 0.0246749695563514 0.0216710034306229 0.0232254892534107 0.0215779791337629 0.0219107777840711 0.0222131124323222 0.0213433495061193 0.0209086083899226 0.0212286723557296 0.0215795193597866 0.021716700056723 0.0193698097220723 0.016392395472406 0.00879955521163743 0.00374408390087907 0.0007470476155…
CTG 0.0287893684383641 0.0309623162477174 0.0282646392662757 0.0285173962171288 0.0262592377632741 0.0278743864378581 0.0260637772033742 0.0255343403786997 0.0247560936665138 0.0260135989216991 0.0260781272654347 0.0265708802161134 0.0268961986895407 0.0287039136154248 0.0291287096767669 0.0299184687227458 0.0272693243005491 0.0257050506838339 0.0189832460642357 0.00772504201255758 0.001587561005…
CTT 0.0241147055841846 0.0241838892471822 0.0220836055533997 0.0246794690303779 0.0253451341298446 0.0234775343183578 0.0251080818581775 0.0241157771138901 0.0253082130449452 0.0241530808847412 0.0248445327439179 0.0247078627487279 0.0252724867632483 0.0250303793875272 0.024773470631093 0.0226748262673095 0.0206556038192516 0.0151697749591426 0.0112147643135251 0.00497616193616863 0.0009220233914…
GAA 0.024886730448211 0.0288112754792828 0.0257342699869674 0.0261390454605905 0.0245379685761769 0.0233667324408037 0.0224736083623139 0.0228658320363845 0.0223200415423629 0.0223304181427865 0.0230602433805034 0.0227082348875292 0.0212926490467318 0.0207841479835174 0.0201750812348222 0.0190218007328689 0.0172733456596354 0.0141631627580518 0.0111436433895053 0.00864791719792639 0.0034882506155…
GAC 0.0160821944514481 0.0200088582361834 0.017885121777851 0.0175862325186126 0.0166695708098845 0.0157447256172318 0.0154768375016215 0.0151055540157642 0.0138632558845169 0.0138113225605876 0.0141222038521838 0.0135661503674299 0.0127945235365671 0.0121351637540228 0.0121991487101656 0.0122623608101706 0.0120844165046964 0.0104245720975915 0.00777185854522298 0.00557069613356937 0.002633699452…
GAG 0.018087734949914 0.0153954512951837 0.0158572073242877 0.0174448844039518 0.0172080912384323 0.0183205800115504 0.0173251325553379 0.0181835829861514 0.0186351012975355 0.0194398668342308 0.0188908234113511 0.0201562855562993 0.019303918377668 0.019514774325697 0.0195551313246808 0.0192506075695518 0.0180136434575949 0.0174786584776785 0.0148369714564063 0.0094564830304388 0.00526600696607818
GAT 0.0174824549101428 0.0164596372283021 0.0186517261283698 0.0177153569975168 0.0181494940769898 0.0164537892458021 0.0170672824549636 0.0167541964336554 0.0159385816061388 0.0159907316108281 0.0162944900260752 0.0152173990249 0.013923070703674 0.0123742014201391 0.0116367404768981 0.00977806196632666 0.00830114469744298 0.00574105756613657 0.00418899978582194 0.00166771990780825 0.000249203600…
GCA 0.0163445221762449 0.0154653392234433 0.0166071808508688 0.0154334129675028 0.0169426059181033 0.0163489088221252 0.0169895239525728 0.0171602036726798 0.0164126731064534 0.0161312872190114 0.0157918086459532 0.0150387658994717 0.0135516990161353 0.0133428064402333 0.0116219081723851 0.0103122017191055 0.00896342226791117 0.0067760639126933 0.00375862453378543 0.00230243970903425 0.0006220895…
GCC 0.0122117009012726 0.0115073197717653 0.012521235586788 0.0123780569076822 0.0129788180978101 0.0141312630143676 0.0124218515397177 0.0142021250538798 0.0134531413254955 0.0135558724564185 0.0129420761984701 0.0135515626993561 0.0121408926165158 0.0115595220463194 0.0105300358962771 0.0098807692854957 0.00885771592599395 0.00722382123359906 0.00552983134846549 0.0023347605757707 0.00054157364…
GCG 0.0021594365019456 0.00134278368506942 0.00180347306654621 0.00186366510153244 0.00204431011317454 0.00235376603444682 0.00208858584430499 0.00182784430417585 0.0021528184760392 0.00204255587667759 0.00189779936850176 0.00180663778269696 0.00167237850965527 0.00168421510901834 0.0014287324413061 0.00150531848146177 0.00117051748702641 0.00071310169263659 0.00070497524594273 0.0002502589031235…
GCT 0.0203843961702466 0.0196587030389077 0.0199922654470081 0.0198144350584763 0.0200156380099569 0.0195152165646035 0.0196382348134543 0.0198567663628965 0.019350888101342 0.0192713251121468 0.0177389704941131 0.0182251102129382 0.0169376854609627 0.0145678027880338 0.0145980796599846 0.0120586197184515 0.00894247529625478 0.00678332998575643 0.00483459757730029 0.00274729645227144 0.0004405459…
GGA 0.0207315220891915 0.0211206624313035 0.0198184251438348 0.0208078627360622 0.0196582809916079 0.0197835103012335 0.0200789794841493 0.0201489048866881 0.0195357261732241 0.0184532461829702 0.0181227230149303 0.0176575775572306 0.0182439478614232 0.0172868561806643 0.0161544501372273 0.0157628994104937 0.0135244027804612 0.0101370431271872 0.0087701644572546 0.00576956774995477 0.002106351310…
GGC 0.0120125380534993 0.00879562387430012 0.011185288358342 0.010658807486972 0.0114957474862576 0.0127363846192208 0.0131329729774663 0.0122037447612106 0.0136939029728796 0.0137016141963806 0.0134614821704952 0.0125063253255028 0.0125300118609118 0.0127085941876235 0.0125247185872749 0.0126155697309832 0.0106647033294861 0.00970945161303165 0.00830388461864213 0.00677581524065469 0.00188892340…
GGG 0.0126570743854365 0.00998464270703378 0.0123028745141672 0.0121118561318525 0.0119160297214852 0.013365123886633 0.0137029480330774 0.0143484225436017 0.0141399823821734 0.0147045330569453 0.013733619257854 0.014634253251471 0.0145100512784768 0.0136801115818548 0.0146539292098623 0.0137399704863486 0.0121262050427856 0.0110492986790394 0.00675242171210853 0.00513650400065965 0.0017790910681…
GGT 0.0135337397321007 0.0102197950950553 0.0115391650271252 0.0122299982432246 0.0130907414293757 0.0135931086904113 0.013864451562753 0.0140901573003763 0.0140139209830067 0.0141164129098918 0.0135716701907013 0.012916715231547 0.0130482610743564 0.0118191209973718 0.0110672440958514 0.0103575287579007 0.00882721781194845 0.00686088742361438 0.00421707212187769 0.00266781221366897 0.00061679737…
GTA 0.01357762361611 0.0149774443897395 0.0136818352568679 0.0122885490581061 0.0137865817590768 0.013564326327627 0.0127834084610793 0.0122461929546213 0.0128224098045567 0.0123451048668386 0.0126610576646557 0.0126913128213277 0.0107919973971777 0.0105373522979975 0.00923789756881561 0.00765097396809373 0.0055692285729416 0.0047263793369233 0.00217443472624244 0.00081221390133768 0.000205567835…
GTC 0.0150713047790343 0.0119267635810107 0.0133712412831036 0.0147448278596194 0.0142508047665844 0.0147979290664452 0.0132878866483013 0.0130857176041203 0.0144356301499086 0.0133808072415262 0.0128006629683009 0.0130773456589113 0.0120604841522943 0.0111465224078608 0.0103689288631073 0.00891108380637232 0.00754436973605665 0.00614258629460488 0.00439938711410767 0.000978473342722754 0.0006461…
GTG 0.0173543177106585 0.0144020603916243 0.0163134077466232 0.017085461802933 0.016695733939238 0.0174521277949624 0.0171153629065832 0.0170689804235815 0.0169366492543177 0.0173146155801066 0.0170101403133836 0.017273960096979 0.0166597429905008 0.0149580565655733 0.0146882739199339 0.0129695298737548 0.0107354994313159 0.00863625606029963 0.00564373057657335 0.00215650907366217 0.0004112295356…
GTT 0.0180574865997685 0.0170338930840131 0.016712058085613 0.0174284409401846 0.0175245425368149 0.0169070961164439 0.0179748438353078 0.0175440852377885 0.0171754564501899 0.0170854866695126 0.0176580833004957 0.0162851850842353 0.0153322677781609 0.013026395980763 0.0110800749628164 0.00897645681844689 0.00720948960695406 0.00509319983263896 0.00222706485737613 0.00115091358133206 0.0003742555…
TAA 0.00646670456553852 0.00804201004375949 0.00603884922799183 0.00541610940627387 0.00647854163022404 0.00728289113348731 0.00643692291523366 0.00704534876369102 0.0077489840140383 0.00742013140307917 0.00876997803537892 0.00943281830931362 0.0108904556493974 0.0123444269102368 0.0158860766232034 0.0212512750491942 0.0277822818308507 0.0401720589137993 0.0577728636823 0.0899613992313284 0.13778…
TAC 0.00545183612495368 0.00570911319509495 0.00480537857384986 0.00502634609430619 0.00534869142648598 0.0055289454728781 0.00625057872612326 0.00615607586936428 0.00561811026382359 0.00640889800932071 0.00645230600461942 0.00718582364890697 0.00795525233275362 0.00945916541441513 0.0116701717241336 0.0142240669077326 0.0198359242484325 0.0246936995206903 0.0356792992015577 0.0508165618826023 0.…
TAG 0.00688131402359585 0.00800763803076962 0.00709770691787483 0.00708340413624434 0.00770984715701774 0.00699219119859513 0.00717187971515259 0.0071162544783966 0.00754991849253717 0.0065541058480603 0.00758794393655208 0.00868957390186274 0.0102374490779246 0.012118967871563 0.0151764584243774 0.0186222627593066 0.0254278261678119 0.0362552936140395 0.0530272481528536 0.0807051080210624 0.1321…
TAT 0.00764427487938714 0.00769748443235514 0.00817000728528571 0.00819179592961376 0.00782801924260118 0.0075817414139382 0.00822170736684231 0.00834018142852769 0.00878346565389807 0.0100712680174659 0.0106895016242066 0.0117333761715984 0.0123587020424573 0.0142885134783387 0.01716040579943 0.0212220332654945 0.026205381026083 0.0342943272671813 0.0411056469053162 0.0510495376485028 0.04884864…
TCA 0.0148860865672199 0.0151303298438432 0.0149536163260495 0.0140562861182943 0.0149643539761724 0.0143904159777054 0.0163360539817696 0.0149729912335129 0.015964287818978 0.0161523892912445 0.0162466373485241 0.0168318774129345 0.0180505065593235 0.0202500751157197 0.0219954582282179 0.0231234382493768 0.0259509541440744 0.0317922931088002 0.0360748383383858 0.0392979382248462 0.03081952803225…
TCC 0.0110557519955495 0.00951484905577191 0.00975619352781332 0.010712236301227 0.0112435755479167 0.0115375044728187 0.0114464518680183 0.0118666752701937 0.0136493405384769 0.0135300416972508 0.0139876737041593 0.0147767096013574 0.0169623171379405 0.0193385118108114 0.0217077253152347 0.0240273409788415 0.0294647103046461 0.0368201438580321 0.0461162864391763 0.0523692311257851 0.045266417058…
TCG 0.00274988716672264 0.00306717122145901 0.00280325020536302 0.0022359537197971 0.00251438894317982 0.00233090829355378 0.00194074079487208 0.00223736170442657 0.00200916416055273 0.00217015353605198 0.00213517259008365 0.0022604817474086 0.00260047591511288 0.00221961645940531 0.00233546898351985 0.00280422414854593 0.00324216595704602 0.00339150296761844 0.00374841366618607 0.004027692566262…
TCT 0.025263947092133 0.0244878743500798 0.0243282191442972 0.0242395524180417 0.0235812801834734 0.023623910811935 0.0242336477946608 0.0237212094470488 0.0242730944183322 0.0247796248402213 0.0257567411423896 0.0269627652027655 0.0275512758610322 0.0297132031302682 0.0307055086846683 0.0314635034869612 0.035480851674093 0.0371737072178263 0.0337276503294843 0.0279546460654755 0.0173377294718791
TGA 0.0125162442520894 0.0134397019879245 0.0133681019015106 0.0117431217471984 0.0129730740251622 0.0127469280864079 0.0132223714720042 0.0129402043303783 0.0121278364641403 0.014019839563776 0.0139040355767553 0.015393477044458 0.0171371956739239 0.019777149113928 0.0244167510092404 0.030825802589371 0.0416727086447226 0.0543342793227964 0.073879506132905 0.0985376325731242 0.131419554537814
TGC 0.00876408511679992 0.00857246321404109 0.00866323067044312 0.00823791977434521 0.00934535886324382 0.00849889965457963 0.00910440708566483 0.00918385256040068 0.00973381827615331 0.0105641959131996 0.0111598649619032 0.0124225201712501 0.0130605377955129 0.0151397674066618 0.0185561155847222 0.0228838822363271 0.0283163309882483 0.0371317814865545 0.0494700475680812 0.0655523452766515 0.0743…
TGG 0.012624012977568 0.0105432659151923 0.0113666115651978 0.0122022872763914 0.012054473113957 0.0124051927765662 0.0136923053866645 0.0131629796039106 0.0142759088988379 0.0146455673257873 0.0153519009243764 0.0164815257176155 0.017506641027612 0.0199527707631474 0.0224913786255072 0.0276428335401787 0.0372688498549084 0.0472851586734697 0.06648389643228 0.0857016009219727 0.0966947010220463
TGT 0.0170071720623794 0.0166703227687903 0.0157033213608974 0.0159534452943054 0.0155971916691732 0.0157439673848872 0.0158233115460925 0.0165165423615257 0.0168799499507838 0.0185522313073453 0.0185423518490665 0.0202054676920902 0.0199704554284693 0.0224095045845299 0.0256943535525563 0.0298753289145046 0.035328081552328 0.0426600755027956 0.0547578690806452 0.0591367843245122 0.06168546201707…
TTA 0.0101104654649801 0.0103533046713356 0.0111765263850845 0.00988034997049922 0.0101927184713798 0.0108698490378362 0.0110332183011382 0.0118087076163611 0.0115158615731353 0.012602766696291 0.013064828642025 0.0142340302610714 0.0159222774823836 0.0164417179619929 0.0195324055509465 0.0214676336468798 0.0256396028767106 0.0284278303210241 0.0323594119221705 0.0264388363363964 0.01541245431819…
TTC 0.0143582152603147 0.0157187448263943 0.0140058865324339 0.0136328773123072 0.0150674667822645 0.0143476047867296 0.0154035677191969 0.0152748617640296 0.015802636305116 0.0158602192490264 0.0164087605275907 0.0169548583738926 0.0184097636702066 0.0216160724198224 0.0240788474651609 0.0265062551558037 0.0320286719297015 0.0376981831473415 0.0427404411242382 0.0480824753371859 0.03903129574162…
TTG 0.016811993834379 0.0167734992108698 0.0166254088215147 0.0166320507543155 0.0155401372297518 0.0170673315417964 0.0172674855841565 0.0182724581819673 0.0175975898761775 0.0163485026585077 0.0173925688197227 0.0186960760865102 0.0202082022132129 0.0222485481250268 0.0239680431031595 0.0265015286747425 0.0307873575998457 0.0322201426219323 0.0380752731611801 0.0366590623462385 0.02474982691574…
TTT 0.0221549382484899 0.0211834543142325 0.0178114500546067 0.0198054249079875 0.0198157943733233 0.0212108690574819 0.0235131195296618 0.0224919388755362 0.022347977629331 0.0239223827270915 0.0238633445017822 0.0261022572836261 0.0278843639573406 0.0292250425947271 0.0319166547552428 0.0352906838330859 0.0353136164987136 0.0398720968539092 0.0394885017559856 0.0317088911896781 0.02628621083897…
