# Supplementary material for: An evolutionarily conserved stop codon enrichment at the 5′ ends of mammalian piRNAs
Source: Nat Commun. 2022 Apr 19;13:2118. doi: 10.1038/s41467-022-29787-3 (PMC9018710; doi:10.1038/s41467-022-29787-3)
Supplement: Supplementary file 5 — Source Data [file 41467_2022_29787_MOESM5_ESM.zip › Source Data/S7d-h/S7g.csv]

0 "(0	0.00128]" "(0.00128	0.00204]" "(0.00204	0.00281]" "(0.00281	0.00365]" "(0.00365	0.00461]" "(0.00461	0.00566]" "(0.00566	0.00688]" "(0.00688	0.00826]" "(0.00826	0.0098]" "(0.0098	0.01307]" "(0.01307	0.01714]" "(0.01714	0.02273]" "(0.02273	0.03077]" "(0.03077	0.04286]" "(0.04286	0.06024]" "(0.06024	0.08696]" "(0.08696	0.13025]" "(0.13025	0.20553]" "(0.20553	0.36275]" "(0.36275	1]"
AAA 0.0295940146802119 0.025470644594691 0.0287279842500541 0.0274632404891486 0.0294848926270969 0.028899211363003 0.0279042482449013 0.0277811453924972 0.0274606854634289 0.0282147570784912 0.0279696472861482 0.0274376505909562 0.0264386218428906 0.0246786529790108 0.0227001575415692 0.0196606213062879 0.0167227375881141 0.0122622017963044 0.00727516121199799 0.00314522605085718 0.0004302600214…
AAC 0.0191996147966794 0.0212859782706062 0.0190908726984094 0.0185333399577979 0.0177399556657231 0.0163774229350669 0.0151411218220862 0.0149683337125672 0.0154267317458499 0.0152101633480871 0.0150535608563965 0.0141851750148525 0.0133543277999831 0.0118310845306916 0.0109221826374304 0.00985253834499195 0.00818282844953182 0.00538223820474572 0.00373961091990128 0.00100817428405623 0.00034871…
AAG 0.0269885117548444 0.0286853085249331 0.0285978194695191 0.0266365041836491 0.0270921940832142 0.0255854416185789 0.0255342935401396 0.0246982296043972 0.0240850861556937 0.0238268608484628 0.0248044420844662 0.0234264083944137 0.0227622303263164 0.0200957541560419 0.0186610978917628 0.0155259744325745 0.012848427950931 0.0104159316835008 0.00725907929993017 0.00338385424937413 0.001487079763…
AAT 0.0180858495071115 0.0161703432543748 0.0155880122778541 0.0170983687445508 0.016697034004707 0.0169282331069841 0.0175970973868587 0.0173684473412835 0.0165658061371521 0.0173937152594422 0.0173309975091197 0.0164640900682534 0.0157227269466294 0.0158011374621064 0.0144438044322179 0.0126139288282487 0.0107082659184128 0.00756769041198963 0.0046935560817711 0.00109978240083261 0.000218389380…
ACA 0.0245152994272427 0.027793495516838 0.0261258894271732 0.0259799973951735 0.0259694439496984 0.0253892730090858 0.0242445520420091 0.0232515285364917 0.0233139643558555 0.0226642968229138 0.0220942284946157 0.0206406316089584 0.0195257241709742 0.0184298907119908 0.0167598481096441 0.0140975835647211 0.011684190863269 0.00884299581124094 0.00536540969959399 0.00112201995385289 0.000296724283…
ACC 0.0164999382639583 0.0192713945406984 0.0181604816776956 0.0179279490025551 0.0171969887397957 0.0160343323347111 0.0160314811206329 0.0154517991931813 0.0147791227718617 0.0149678062573237 0.0140242178234763 0.0130069619562177 0.0119757177303798 0.011855437823507 0.0103552679365279 0.00909709393531844 0.00680380675297422 0.00471512017639844 0.00222887999251313 0.0004686324577472 0.0002967242…
ACG 0.00482200762295694 0.00520191697302595 0.00497630458564425 0.0045735149321299 0.00428704557400043 0.0040736952534173 0.00399537160344671 0.00341037622560603 0.00327364259895103 0.00333206126150026 0.00263167302260524 0.00252111797055524 0.00185332473600941 0.00165624337284996 0.00156556455858588 0.00114603997329809 0.00067878550103054 0.000563998513685995 0.000363191694498495 0.0001373399152…
ACT 0.0235968065911699 0.0276094853527555 0.024805689497551 0.0248578217778288 0.0232136421068038 0.0232357953019243 0.0208427924495284 0.0196039224629914 0.0198793522025176 0.0191955863020106 0.019585865196548 0.017805421824965 0.0167836919015431 0.0154090820824181 0.0136598397199009 0.0127342341060221 0.00946977929893793 0.00659875995458828 0.00362539727654313 0.0013110707986585 0.0002135229398…
AGA 0.0312733390257168 0.0318019199737115 0.0308826932531499 0.0297209157302132 0.0291487594131982 0.0281918865106553 0.0291190287822535 0.030123417420606 0.0279037419248362 0.0279942275610727 0.0275736382262602 0.0272209519242002 0.0251614206886144 0.0241297703872044 0.0230583285999462 0.0196492379527559 0.0168335367945508 0.013296140363502 0.00886783648611489 0.00396019702938176 0.0007919180212…
AGC 0.019424533046302 0.0194326680989316 0.0199870745156282 0.0184723735659264 0.0184770426782119 0.0186839806117996 0.0180447653284066 0.0186203283277158 0.0170628280313308 0.0173513857013125 0.0171254706037594 0.0165916855911552 0.016437050162909 0.0162237065580767 0.0145157344926479 0.0129473848570829 0.0110761269288393 0.00816909560964297 0.00494039610167529 0.00235534130481513 0.001135608809…
AGG 0.0263675538479625 0.0278046756288437 0.0257278063868619 0.0270062930743868 0.0262522048449174 0.0247991923496463 0.0249320836786532 0.0241981764342721 0.0245980698710914 0.0237900823118584 0.0230511815280212 0.0230517938281939 0.0211158099380736 0.0195451996102603 0.0181758106838786 0.0163331988200718 0.0128920600552382 0.0101125305597419 0.00578193095058402 0.00256729821016433 0.00042869817…
AGT 0.0206408391516112 0.0182762508594335 0.018915040329237 0.0189781014562411 0.0198271688623217 0.0199983930775409 0.0192602807647669 0.0186135778831415 0.0179529178121704 0.0176796476357373 0.0162884092577767 0.0158552415847031 0.0145413014645886 0.0144384237491615 0.0123819810308718 0.0101219353409632 0.00812491045725405 0.00492519423355257 0.00287522387641157 0.0014163423053183 0.00029351014…
ATA 0.00959187668639557 0.0073013412235207 0.0093823518356483 0.00918489513307744 0.00960788483822593 0.00926311737304573 0.0108101092585002 0.0116301136544707 0.0115429865407273 0.0113123576129406 0.0120665323860319 0.0127186125119089 0.0137191018645038 0.0150689985664365 0.0150633985206948 0.0166796105584051 0.0182276984720546 0.0177340205845144 0.015619973460977 0.00621446630131176 0.001600842…
ATC 0.0113373022225367 0.0113141311516046 0.0105743036679163 0.0112212021172703 0.0119866783596477 0.0106907759734597 0.0124122434999169 0.011289787614101 0.0125420562716165 0.0122594681633417 0.0119719836097847 0.0121634930913129 0.0127526328749723 0.0131771186769759 0.0125359016475146 0.0133993370353887 0.0128231776944856 0.0113018570279148 0.0108519997373382 0.00475163602405489 0.0007388236493…
ATG 0.0159931314338096 0.0163761339818171 0.0157319676223653 0.015671524488344 0.0170095224170077 0.017286818330797 0.0165754210307361 0.0176864989059479 0.0169002772263248 0.0176889382633454 0.0189111722749837 0.01898049524215 0.0193330497556457 0.0204702827268635 0.0224216904599243 0.0226132617605251 0.0243036856820857 0.0227548865912616 0.0199740814543742 0.00960140966688329 0.00230720825458283
ATT 0.0144646797533957 0.0116491580358225 0.0122517845645989 0.0136289890832413 0.0139253677620779 0.0139390397005452 0.0144949064856295 0.0149696992280969 0.0157866075386159 0.0157435800424603 0.0165267478765227 0.0167761083180647 0.0166613939989816 0.0170424234099853 0.0170273271709868 0.0163826304073118 0.0159002351063408 0.0130949421482918 0.00848216833599348 0.00448717870607497 0.00075357671…
CAA 0.0184645113715337 0.0195082050665992 0.0189734162599768 0.0188896303493574 0.0194469822236751 0.0189264681288382 0.0195409134507906 0.0190642236105085 0.0192802563447047 0.0187953697951808 0.0184204793911868 0.0184970317927136 0.0178032861712668 0.0163435318349123 0.0156739676290483 0.0140839169777041 0.0129848276479056 0.0104164562010687 0.00832954533612385 0.00502025023159405 0.00151412634…
CAC 0.018416994888286 0.0204074288325428 0.0210582650115472 0.0201464390221276 0.0188761318364808 0.0190749211836568 0.0184751069328302 0.0188783933514747 0.0174319481447167 0.0186239309209712 0.0176738452084487 0.0170724885498393 0.0173848577081751 0.0164722518774195 0.0164781450951245 0.0144367582573021 0.0137184453532754 0.0121325504061699 0.0085297518856055 0.00447027725130166 0.0018330307624…
CAG 0.0252517485934065 0.0246957241729068 0.0236128769733377 0.0250901688230861 0.0250186836519589 0.0239932613776921 0.0252690469736997 0.0235335267939622 0.0249720228943512 0.0246672595945092 0.0237601578597756 0.0238110650168478 0.0235564100390054 0.0230759312502035 0.0225676511442963 0.0216989229934055 0.020943241692434 0.0177434764480613 0.0144192900184146 0.00828857030050416 0.0043680424235…
CAT 0.0155137857604098 0.0126860187042222 0.0145276718645821 0.0153593414786881 0.0154274697300969 0.0158529160951085 0.016049641809981 0.0177638004787165 0.0172601009739647 0.0167619622599718 0.0162262596425905 0.0177137322329291 0.0172875043597207 0.0178817708631839 0.0174208318021293 0.0170652678723893 0.0162047086248547 0.0152908845920925 0.0110947794599107 0.00623560795739255 0.0018739782949…
CCA 0.021884694456275 0.0226099540204653 0.0227437324803113 0.0239866711315765 0.0209806969254265 0.0218062682282228 0.0220553504373525 0.0217217174441878 0.0216270158337827 0.0213930472521393 0.0204456570862783 0.0194329011319078 0.0189907074538567 0.0179014886639532 0.0167765375702558 0.0148274622805097 0.0130244482780012 0.0106010240089221 0.00723228601781503 0.00384298512722411 0.001545494740…
CCC 0.0173019093314416 0.0189519672101524 0.0193755152944365 0.0202568973081395 0.0188372362274316 0.0198022938316123 0.0190903399069554 0.0193004606231798 0.0183811836344711 0.018101382102205 0.0180631814589131 0.0185986041034059 0.0183090024442298 0.0166422578441299 0.0163881480256644 0.0164850008713214 0.0147402350235038 0.0116707615169806 0.00901500749554236 0.00501100805252766 0.001624374263…
CCG 0.00411551878522492 0.00470387459600446 0.00423056401501196 0.00340158290944079 0.00384805053618308 0.00391425751224149 0.00396011532127023 0.00329665397298589 0.00330590019452859 0.00312491135336313 0.00269076148100417 0.00270280220481398 0.00247044029973949 0.0022883912676071 0.00197691954031925 0.00141205008848839 0.00137095280141871 0.00072737819747872 0.000464958200169863 0.0003596484091…
CCT 0.0222917139710089 0.02479565539277 0.0251673989141012 0.0233869539040775 0.0235024227513568 0.0234512099903661 0.0229987178824434 0.023381958616852 0.0234714965188702 0.0235009372095435 0.02355956920706 0.0235156021971744 0.0233134659732729 0.0230065931486332 0.0230359999114265 0.0220077500697657 0.0210791012109796 0.0171380423052941 0.0130919752659708 0.00817009277246496 0.00321989590238509
CGA 0.00366718615943219 0.00429664100098543 0.00365835920452064 0.00382182736835004 0.00333541535072854 0.00315335422849382 0.00309661488279517 0.00273894152125567 0.00277566033871466 0.002988281642252 0.00265482947538531 0.00239852522178892 0.00205447123943558 0.00189139224788934 0.00169309341399093 0.0014852829086147 0.00128674214377895 0.000795518667441826 0.000434649011212497 0.00037411354580…
CGC 0.0030034842129211 0.00277858206884852 0.00290966617477449 0.0030312676398029 0.00278991625727391 0.00281919292290608 0.00265215523583173 0.00230346299749564 0.00204034858710257 0.00258195716016257 0.0021156749403467 0.00203857850393276 0.00184641723466025 0.00181357210097267 0.00191298885157162 0.0016259350229508 0.00131255785649545 0.00094794573030774 0.000567263683901406 0.0002203613395440…
CGG 0.00460055537824479 0.00500583589275668 0.00449447409811333 0.00397186738001964 0.00395078688319012 0.00411003376819167 0.00366315420203657 0.00352488709465559 0.00365826287210349 0.00293561998441073 0.00312894103035482 0.00251669829533906 0.00233497520052885 0.00217808647897373 0.00181498027446183 0.00146940295123214 0.00128573217954516 0.000998507203105412 0.000701856185448215 0.00027131927…
CGT 0.00408332363249916 0.0040476389060255 0.00409325295529573 0.00412386337505338 0.00347937185104304 0.00328725794173423 0.00311647087578968 0.00320187354672647 0.00299993051196307 0.00323793147162995 0.00298344032005454 0.00230131345425991 0.00221146694271181 0.00216488821184628 0.00188787002866449 0.00177442637602678 0.00142165695198563 0.00102550442117573 0.000538958597840716 0.0002717158530…
CTA 0.0092234037347428 0.00923265211498146 0.0101264440131702 0.0103555560013297 0.0103196312520723 0.0114565146001396 0.0107862093426431 0.0112752683514384 0.0117992246414024 0.0116166809367231 0.0127335258561213 0.0132443307466091 0.014201781217648 0.0156878109660934 0.0169776447360453 0.0170285406093912 0.0172382376620057 0.016936986153389 0.013797790351798 0.00997181434237442 0.00373531706187…
CTC 0.0229584533366465 0.0264982778750319 0.0250971061731921 0.0245241951301437 0.022980549483616 0.0239262225369439 0.023444315369419 0.0224698959079348 0.0231789049697398 0.0223307467259641 0.0233589496800758 0.0229848398294158 0.0230577217379344 0.0231843344147815 0.0227478016807584 0.0237656186038298 0.0212214222387974 0.019297901532944 0.0144191707745371 0.00711851989824292 0.002344930284930…
CTG 0.0282549064074427 0.032692615781677 0.0291716943209212 0.0284199008353563 0.0280349943922707 0.0274263765821043 0.0279895169774449 0.0279768332420444 0.0270023853642916 0.0271777239923481 0.0286685914561403 0.0285751540031489 0.0284752609198596 0.0291228955228643 0.0303755865366698 0.0314754388275594 0.029619503206828 0.0273985039766776 0.0230246383863028 0.0114795756544623 0.004332824807200…
CTT 0.021625704461124 0.0213088708337507 0.0201787785133586 0.0214416961403125 0.0221875677058169 0.0224826691834807 0.0226955919297681 0.0226421198787187 0.0220494527105104 0.0234675385943113 0.0222218871551305 0.0230049442778282 0.0235606802701898 0.0240421619125953 0.0240179452510164 0.0233010478609913 0.0214639240950665 0.0201032498168267 0.0149581244044469 0.00976423481486389 0.0029128941174…
GAA 0.0254908107536233 0.026297154124921 0.0262621073756709 0.0257074051214728 0.0256415198673945 0.0249904039885151 0.0240430969183911 0.0238226837863197 0.0238714462460312 0.0228957385701103 0.0238285086416803 0.0225073353573377 0.0216275096555363 0.0202717425303366 0.0189949903253804 0.01695603947916 0.01558647367471 0.0126648493089663 0.0109386979208471 0.0067721025691752 0.00203361803939398
GAC 0.0160139042531771 0.0191194634085189 0.0176919561724913 0.0177121148621259 0.0162342369595508 0.0156741516379474 0.0154904776821335 0.015385114151906 0.013803832283703 0.0145495922230436 0.0146826710962078 0.0145765964260887 0.0133958672346304 0.0130234613903627 0.0122946809871108 0.0121393309021689 0.0112225976142319 0.00989380882905777 0.00792347505641899 0.00653505700844235 0.002346338380…
GAG 0.0216886352674733 0.0216912909657124 0.0198277499986353 0.02188904779923 0.0218764921401601 0.0221051260384043 0.0214472533711859 0.0222797191483274 0.0226350952931517 0.0225859114132428 0.0222848052193984 0.0220765205103811 0.0225563942038304 0.0217399806662699 0.0210333979433295 0.0189353439985191 0.0175726421828611 0.0155955754708935 0.012460725749713 0.00868998348568739 0.003741591597853…
GAT 0.0166908998040592 0.0167211743207146 0.0168985615936503 0.0160658289785791 0.0165359142242592 0.0153553055093343 0.0160688883036494 0.0166444284838618 0.0150825648472649 0.0142640845868979 0.0147314518559548 0.0141739966307798 0.0129102188650041 0.0123795862741381 0.0118741603552851 0.00912543070856568 0.00754764139862567 0.00580776280935356 0.00407039006127925 0.00181013535336442 0.00088179…
GCA 0.0189804704722526 0.0190907613988203 0.0187772515126018 0.0187136699298909 0.0197966797748993 0.0185551587799601 0.0181581195141895 0.0170126573206021 0.0181697966803542 0.0167715559710516 0.0168471278015472 0.0161547461020195 0.015284758241776 0.0136723245408025 0.0121189347119093 0.0105298675150582 0.00920454972427147 0.00647830231134749 0.00402946642191543 0.0025286840985976 0.00037184504…
GCC 0.0142145115897007 0.0118464090640392 0.0158997072861229 0.0150751479496564 0.0159761227502442 0.0159215023212819 0.0153362264355691 0.0153141208584408 0.014711812663824 0.014998334446944 0.0146351609116013 0.0144270748875523 0.0142792722176772 0.0136438576364057 0.0118785082994934 0.0110050526468913 0.0104831499107134 0.00759738539997231 0.00497008835741383 0.00288642918635488 0.000770282503…
GCG 0.00283156868447821 0.00270610935046459 0.00227743453523402 0.0026221495194593 0.00264004510466396 0.00259403171414675 0.00269974711748781 0.00247951677742906 0.00233158224697534 0.00225579262518972 0.00201256110757826 0.00182867545265446 0.00210851960069708 0.00167979871148481 0.00169707909088935 0.00129259592711592 0.000994296752795196 0.000657003033846174 0.000374051072447909 0.00040578045…
GCT 0.0215728947407001 0.0221237419683263 0.0223512479642146 0.0209612460718743 0.0209463398503357 0.021825986734122 0.0203104663695673 0.0211462647386669 0.0197341920910731 0.0197426457439809 0.0202268360744942 0.0192599053978705 0.0174570671048664 0.0162058096587111 0.0141741251765454 0.0121338202038108 0.0103798985468064 0.0072778349141556 0.00446031365228272 0.00276682161903053 0.000735609507…
GGA 0.0240296357501323 0.0273347915705601 0.0249606979012748 0.0240844254789834 0.0254322992268851 0.0235252029199443 0.0226587333402585 0.0223460239608412 0.0229165270827243 0.0212298860508048 0.0214616608436937 0.0204951474995741 0.0198486367499454 0.0178540752804129 0.0166859662484654 0.0149844243462189 0.0130649347450698 0.0101374763533626 0.00711521468955228 0.00475131976932148 0.00200319221…
GGC 0.014283118525696 0.0127352266321128 0.0146267082720238 0.0148407205985802 0.0142019536549821 0.01548832971053 0.0146932680735964 0.0160134770570982 0.0161651531664327 0.0151379051667861 0.0157909201785842 0.0144930451268046 0.0141889008578303 0.014165592512114 0.0141699060054509 0.0135469239493949 0.0124546161566072 0.0110477944446196 0.00963127841681323 0.00649758879598336 0.002251598108425…
GGG 0.0184663768958914 0.0176249896102742 0.0196025474371068 0.0203539704731232 0.018568437562089 0.0192710087591121 0.0197182718162438 0.0206782757636948 0.0201595207297614 0.0202512582245176 0.0196384482127425 0.0191128436744421 0.0184998898751659 0.0174618377180744 0.0162079756986029 0.0143244178412626 0.0126526657911283 0.00981171321763888 0.00771947518728609 0.00461567945437079 0.00201394231…
GGT 0.0158187164464599 0.0141296858024181 0.0154077986840079 0.0161689018699735 0.0152512590931119 0.0159521378380517 0.0160631632452452 0.0158733145334859 0.015950755020481 0.0155277477151932 0.0148423631084041 0.0138673039001981 0.0139173945321363 0.0124543556023075 0.010955932734137 0.00916091314987753 0.0085792439756056 0.00638197279090228 0.00397516900746946 0.00224148628575831 0.00094200579…
GTA 0.0129776970710225 0.0121046607818026 0.0128815948529732 0.0123236613848793 0.0114848404936998 0.0109171989720117 0.0117240423356896 0.0114557137883652 0.0107377447518431 0.0112074766307661 0.0113999753772303 0.0107764285771436 0.0107084439632278 0.00915589279276137 0.00905820988852085 0.00802156874503747 0.00573156451944274 0.0040649665259838 0.00310785171430675 0.00142837971603304 3.9993601…
GTC 0.015880346170547 0.014011438691235 0.0157110167949952 0.0143669110567902 0.0146537952262896 0.0147281175803422 0.0139567400310193 0.0144064984108381 0.0141156115632476 0.0142890781638478 0.0138096371770684 0.0132362048041188 0.0126324457326273 0.0116586278378202 0.0099454284925802 0.00952948955705413 0.00777167441816976 0.00628533832314541 0.00339301730067514 0.0017218118975575 0.00085504569…
GTG 0.0192332524233014 0.0176081755551906 0.0198994484968107 0.0193759690560012 0.0195494950270634 0.0188692423479409 0.0194568872556265 0.0205449512861206 0.0189840621174655 0.0186944349865749 0.0187362783611577 0.018165765903984 0.0172451450925954 0.0176327700098029 0.0152526975488986 0.0133387803589536 0.0106658342696852 0.00819322366687353 0.00667664762218124 0.00260157635396962 0.00070369648…
GTT 0.017720879767201 0.0149012072453435 0.0164475514377415 0.0155438100261307 0.0158427046656892 0.016957604748554 0.0167156369828891 0.0168119971076933 0.0168283912910364 0.0164280514287861 0.0161354563757768 0.0150140874691429 0.0141733251961164 0.012056206894693 0.0105917700985711 0.00864789724806473 0.00626867881981446 0.00462646094932805 0.00268960256401259 0.000968191853794961 0.0003318514…
TAA 0.00527523645314896 0.00503746851316354 0.00498978303737294 0.00493582909595603 0.00559005033816973 0.0058694268301509 0.00615982238156945 0.00676848786090404 0.00652203901763453 0.00719261835861057 0.00766257495419661 0.00852982601881707 0.00995356799629128 0.0115521100209865 0.0136435697938814 0.0184331952271952 0.0227649678203813 0.0330088374092933 0.047608623784765 0.0752689183752058 0.10…
TAC 0.00434111602373449 0.00434125099526225 0.00407259566546843 0.00398806014344836 0.0041070935504846 0.00448511769470932 0.00478748236779609 0.00497725738756765 0.00511912288682266 0.00564754579726575 0.00592955462531756 0.00657415016715697 0.00739699177449002 0.00870110913506405 0.0106570145514888 0.0130858741045171 0.0171477718321989 0.0226006574384363 0.0319394511059132 0.0473341031093058 0.…
TAG 0.00599592685318939 0.00622755794514034 0.0061919042060487 0.00581391827379652 0.00610479636288331 0.00672160824852861 0.00707170789566746 0.00721516092091494 0.0083412253640735 0.00766399567210975 0.00802166097486455 0.00901161785445911 0.0106852799226801 0.0122761987250005 0.014764454116035 0.0181633814301858 0.0230150080205297 0.0332418828041704 0.0469556263842858 0.0728609203261824 0.1190…
TAT 0.00610541787625916 0.00469786792931227 0.00513737943934297 0.00617097745497083 0.00654585687269902 0.00667915452397083 0.00708847954476526 0.00728062920993257 0.00744641807989063 0.00810046959382772 0.00793306608128706 0.00967241898460198 0.0108587146853431 0.0121489408646459 0.0148695701785532 0.0172821930772292 0.0209819624657239 0.027539641859779 0.0316562076152411 0.0393129073567111 0.04…
TCA 0.0127636393969941 0.0123852484296816 0.0132660610374943 0.0124606125397324 0.0134436680138077 0.0144452685155925 0.0143077342141827 0.0142841422672695 0.0158301678965237 0.0163115646604032 0.0163108726348374 0.0175012301756124 0.0186597713878455 0.0203054265616972 0.021380547758183 0.0242608196456323 0.0264724859638872 0.0313645915396426 0.0360727443034761 0.0404843713854266 0.03897281786845…
TCC 0.0106617131051216 0.0104688203744345 0.0102020222127375 0.0105387972501648 0.0112225321845924 0.0123502291025429 0.0128350024230739 0.0123377330020446 0.0137175472495618 0.0137755553735565 0.0152756005883907 0.015466139858292 0.0165487525664526 0.0192933035820299 0.022302031082666 0.0265829299924473 0.0308610634900307 0.0366991507130575 0.0475355538600113 0.0594669047818508 0.0595031004543562
TCG 0.00277709152067847 0.00275064698858501 0.00194022845528822 0.00260289023456229 0.0023820861633174 0.0023989337090226 0.00226892634845536 0.0022801342163771 0.00237263539654893 0.00224963348144756 0.00229996782854776 0.00249271283648568 0.00249103205800215 0.00238596472702527 0.00258959256396464 0.00311961174276716 0.00314854103981844 0.00404525084089382 0.00430684832976391 0.0043276296269728…
TCT 0.0226908290743211 0.0227597542399533 0.022006973481376 0.0225300314567904 0.0220299205269204 0.0218310768253376 0.0232635627498771 0.023563196319554 0.0235649716273824 0.0253943676585352 0.0248022964680432 0.0269211717276495 0.0270692142828941 0.0295197475755595 0.0287881664361314 0.0328072940421575 0.0351271272444261 0.0369636496059448 0.0355494311200734 0.0299006279091423 0.0180784432204616
TGA 0.010704931082334 0.0113810802575309 0.0112939164934328 0.0109368342478776 0.0120620702551269 0.0128207711521021 0.0121405636587108 0.0125875761583572 0.0140338884332716 0.0140524344049356 0.014220913712179 0.0158345166819808 0.0182326544045659 0.0205889563051824 0.0247507171534872 0.0312628524020322 0.0391946540691542 0.05176898273526 0.0661202806241861 0.086847200110899 0.111281360639586
TGC 0.00841453454014091 0.00752170693651056 0.00812800665447578 0.00834752020720833 0.0091573951483081 0.00975989155163403 0.0105986036253117 0.00993179305637957 0.010803494449977 0.0110353972286175 0.01156250257437 0.0127797032684511 0.0150422796287668 0.0169605660820038 0.0197403931132853 0.0228796664428927 0.0288486642604966 0.0374792454512542 0.0492620917187375 0.0662927367506386 0.0814589215…
TGG 0.0130639111691022 0.0125162975421634 0.0132425962617295 0.0143499728197127 0.0143092513116436 0.0140419560267361 0.0141669496284635 0.0152182979870008 0.0160591644802091 0.0170272892006125 0.0171398875609935 0.0179149247399744 0.0200882227221429 0.0227509393543039 0.0267207006848116 0.0304781647026953 0.0385393850888893 0.0506266484363242 0.0666342359660449 0.088100334468968 0.106616485931997
TGT 0.0147778901482972 0.0153211766806226 0.0138785588686706 0.0135615820755948 0.0139313000975189 0.014873377322002 0.0167932540104596 0.0164823146252406 0.0176794504678163 0.0171396263424258 0.0179618483776463 0.019117300226585 0.0208708842470974 0.0225688149823943 0.0251834657150581 0.0297969261145683 0.0342531566243664 0.0403674634312146 0.0504212368501424 0.059630527438764 0.0614083734098221
TTA 0.00803449149584274 0.00562907360041666 0.00677281256462772 0.00732324664408475 0.00923334296445057 0.00924288127591668 0.00921783032189526 0.00960329077377502 0.00977648061029051 0.011242646504895 0.011028953294996 0.012842086020164 0.014184869807246 0.0149783314761937 0.0171803532652468 0.0184978159584315 0.020905543332031 0.0241774063963827 0.0263634585178474 0.0243741454337822 0.015493683…
TTC 0.0123581426233918 0.011924646806418 0.0117277404853411 0.011947337166082 0.0122894575069959 0.0135037637405422 0.0136140102772568 0.0141463933312444 0.0141088152583129 0.0146128649564763 0.015410470243508 0.0164839330265181 0.0186044327190197 0.0200207177124837 0.0220107146651677 0.0261534604853424 0.0301551568298566 0.0348661217143552 0.0431004214213546 0.0518078237355268 0.0513616624722821
TTG 0.0145687269565313 0.0138444576481744 0.0140378906830241 0.0158456588591902 0.0148387504152823 0.0156578791221669 0.0156956132403682 0.0151783049030837 0.0172853159896976 0.0165096958565958 0.0172036231349525 0.0186530593465607 0.0192736857178431 0.0211390986727791 0.0231202253111778 0.0260979580764716 0.029211048173756 0.0330706590385912 0.034185007288676 0.0368419791807872 0.0248419048217245
TTT 0.0185194907726516 0.0134818761708479 0.0146428578120565 0.0156788614256815 0.0171885596812123 0.0177283277968522 0.0196263799498877 0.0191911314371586 0.0208332035333759 0.0212845854959612 0.0204568253173675 0.0227850802637837 0.0242092815404067 0.0262032887565127 0.0293706730801446 0.030628526182831 0.0329970107629889 0.034696047387141 0.036189374659608 0.0320277776210015 0.0207849752924971
