# Supplementary material for: An evolutionarily conserved stop codon enrichment at the 5′ ends of mammalian piRNAs
Source: Nat Commun. 2022 Apr 19;13:2118. doi: 10.1038/s41467-022-29787-3 (PMC9018710; doi:10.1038/s41467-022-29787-3)
Supplement: Supplementary file 5 — Source Data [file 41467_2022_29787_MOESM5_ESM.zip › Source Data/S7d-h/S7h.csv]

0 "(0	0.00128]" "(0.00128	0.00204]" "(0.00204	0.00281]" "(0.00281	0.00365]" "(0.00365	0.00461]" "(0.00461	0.00566]" "(0.00566	0.00688]" "(0.00688	0.00826]" "(0.00826	0.0098]" "(0.0098	0.01307]" "(0.01307	0.01714]" "(0.01714	0.02273]" "(0.02273	0.03077]" "(0.03077	0.04286]" "(0.04286	0.06024]" "(0.06024	0.08696]" "(0.08696	0.13025]" "(0.13025	0.20553]" "(0.20553	0.36275]" "(0.36275	1]"
AAA 0.03037394777526 0.0336313089017371 0.0322807491448192 0.0316553981817509 0.0321184091580117 0.0310225155517646 0.0312329303691273 0.0301911915594156 0.0310269174320055 0.0313877455806057 0.0313604552348673 0.0293214355770259 0.0280206148562914 0.0269946097846067 0.0248521215047983 0.0227022523056691 0.0191946000373976 0.0144834662775675 0.00939671553456042 0.00473975352189413 0.0010784866648…
AAC 0.0194814435516254 0.0243115927742041 0.0199396913394612 0.0198498177180395 0.0190214852804402 0.0167837688896299 0.0167474446578449 0.0167718106893564 0.0156669821150211 0.0152851183315165 0.0154762489840201 0.0138811921078513 0.0135383408562623 0.0122992347638657 0.0112521899107594 0.0103471744106027 0.00846468179548922 0.00673706189441742 0.00432840038190139 0.00152370113624252 0.000585532…
AAG 0.026912921004101 0.0296848368343557 0.0287382868913546 0.0287162564172095 0.0281387004984329 0.0255415758253884 0.0257770163380581 0.0256440742784873 0.0252401099448142 0.0239985014730214 0.0231061999901791 0.0236485714416003 0.0227351077434885 0.0205902675961604 0.0192807592830039 0.016704990970898 0.0145558114835178 0.0113847944710212 0.00817381239181136 0.00481884251361352 0.0024241711238…
AAT 0.0187408433644581 0.0193397682959485 0.0182358723235114 0.0190756259008189 0.0183777585117289 0.0191140881924835 0.0178313622264209 0.0187513754198104 0.0178380100315216 0.0180094111211466 0.0195996702079317 0.0180874486304158 0.0177346505998189 0.0174077570349015 0.0155723892497661 0.0146143316369679 0.0119418608888637 0.00911585823720315 0.00525310322303105 0.00259440252410009 0.0003260785…
ACA 0.0246057324340673 0.0280918085511561 0.0284984855042491 0.0273471069272497 0.0271463319372476 0.0249544988963919 0.0252651617319781 0.0246368200807717 0.0231080001044156 0.0226066714965556 0.0227250575385674 0.0218250960040152 0.0197010312423549 0.0181731454012362 0.0161709446432535 0.0143680497090653 0.012065562587912 0.00879173566699071 0.00433158307930173 0.00180382795247003 0.00031403043…
ACC 0.0163592488865863 0.0182417287291801 0.0184372428502445 0.0194584610536869 0.016942415798936 0.0170308563943193 0.0154864331050063 0.0160090227239701 0.0146754967665139 0.0148318432979247 0.0141354454431614 0.0132282988900531 0.0122047457557578 0.0107924744502022 0.00989701741147437 0.00858631233865253 0.00652121079498916 0.00416537005620331 0.00316594425526213 0.00157934788726019 0.00035922…
ACG 0.00464749783634282 0.0049485435460151 0.00448313734849374 0.00458932720739995 0.00425995207956007 0.0043347876095883 0.00329641827631187 0.00347672358498063 0.00336464950708822 0.0029466418337418 0.00300049152038601 0.00218494053072765 0.0019672499467479 0.00179172821814077 0.00156627730159194 0.00118809316155706 0.000928327183516298 0.00064036581128338 0.000331937294764821 0.000198139996830…
ACT 0.0240628256674414 0.0277365579901924 0.0260294509158034 0.0246254755636791 0.0240784104617687 0.0224658051006042 0.0220290655849528 0.0211509755728453 0.0202557531920282 0.0196898935346783 0.0201183766190378 0.0191176452561653 0.0181399488343207 0.0164540184569825 0.0150659748942181 0.0131887853344234 0.0106972438570884 0.00659827627942845 0.00415432337154398 0.00195840254709308 0.0004714559…
AGA 0.0315578865687491 0.032497249215935 0.0316103082604622 0.0311635842606565 0.0297288871289773 0.0301916329950915 0.0308856313800587 0.0303126640454088 0.0289510199673523 0.0283251257310301 0.0273982166277647 0.0270541294057054 0.0250339208947378 0.0240623813703535 0.0216153527890763 0.020573476508066 0.0175781637941949 0.0141103660515475 0.0101573301736701 0.00546848729048962 0.00099782068068…
AGC 0.0189571560854608 0.0195648112502106 0.018855491602127 0.019277187270992 0.0167633014432954 0.0183063492805143 0.0164812991310174 0.0179177435115142 0.0173686329693566 0.01533689345185 0.0167538096546066 0.0163035283090407 0.0147152078826188 0.0148833602226562 0.0134186365337313 0.0117496954242967 0.0098861990654694 0.00855022448686348 0.0060784272829073 0.00350044230195882 0.000783910682030…
AGG 0.0262210446597956 0.0275181446720971 0.0264131427334573 0.0272085363733935 0.0256133161995528 0.0251471599884284 0.024592266367196 0.024001459829753 0.0230335336627967 0.0225069787558107 0.0223886119952395 0.0213358569371519 0.0208584372678706 0.0182758466153707 0.0171488016831322 0.014134807130069 0.0130192636033053 0.010138641446169 0.00675733509200893 0.00340112975325427 0.000849175778715…
AGT 0.0201220435334601 0.0204950676783219 0.0186550654773162 0.0202219703446697 0.0194007733051459 0.0174101245124448 0.0190993200231369 0.0180090772389531 0.0178170696284233 0.018092104531825 0.0170363417068176 0.016278729475463 0.0149019117151749 0.0140956753495966 0.0122351885022721 0.0105317035613417 0.00873889097572099 0.00717326460364007 0.0046889728470307 0.00213380602806111 0.000662226424…
ATA 0.0102363222883426 0.00962795840626919 0.0111786059128359 0.0105102308742084 0.0115416116642309 0.0105624315987846 0.0120415226746573 0.0124217889218824 0.0125508698865063 0.013229526332001 0.0133385451783323 0.01450058225973 0.0152504706909732 0.0158861088228417 0.0174557371558119 0.0183627686174534 0.020741026758136 0.020512964893275 0.0160258262363912 0.00529029219166041 0.0008658655147612…
ATC 0.0114504834674981 0.0100540516777363 0.0107432269481889 0.0113984303042807 0.0113227976567475 0.0121285061814868 0.0113823168044122 0.0126313275424663 0.0114894797157247 0.0121769562766036 0.0128989271313953 0.0123991092992378 0.0122519026450115 0.0131788852522639 0.0129043637108926 0.013528742052648 0.0129885206810133 0.0111180614978188 0.00778278074178873 0.00359701467500201 0.000685099065…
ATG 0.0165869670465861 0.0189110762525101 0.0173966604631902 0.0170798490482437 0.0185955422311855 0.0178121495753549 0.0184805450011657 0.0175295769166132 0.0184815838664997 0.0181359768428613 0.0178554455572191 0.019380058752026 0.0206250746923658 0.0218622124809104 0.0228729726647943 0.0239757654430445 0.0241061395707619 0.0234843095509386 0.0181740547610339 0.00672580719156559 0.0011375688573…
ATT 0.0150436184621337 0.0125198065936015 0.0131245544369832 0.0139534240469749 0.0145046931154979 0.0156172630930406 0.0162992300642886 0.0155538413096176 0.0167163464715682 0.0174083182525468 0.0169160849137049 0.0173957029909816 0.017833153132447 0.0186928045349722 0.0183732875707686 0.0190703290365894 0.016984786895674 0.014456320716781 0.00828626621177385 0.0037195314139155 0.000767607565743…
CAA 0.0191518324251992 0.0197847851378326 0.0205763328673766 0.0215016170830477 0.0208192940272599 0.0196638516374022 0.0195979821220117 0.0196225264117913 0.0190026965329322 0.0195619296115993 0.018102134784334 0.0181754361512648 0.0173454179400364 0.0163824031640515 0.0147379423257323 0.0138391433402219 0.0121739363690841 0.00993122335153414 0.00679759331320718 0.00494838817590685 0.00201139443…
CAC 0.0189508634838764 0.0204805456147836 0.0214418989074464 0.0193090106320278 0.0197740975973228 0.0193785379990921 0.0192168328292212 0.0175153737885369 0.0187741151218207 0.017762720975045 0.018499594867738 0.0176075945026854 0.0163404384154608 0.0150902252363699 0.0143748515660603 0.012945063874178 0.0110263813257116 0.00903511172381682 0.00625119264257215 0.00313591308138151 0.0007266710060…
CAG 0.0248048884708147 0.0245619472319226 0.0240439470318372 0.023864644594971 0.0236966545883207 0.0221827781696976 0.0232536199966781 0.0225730855191561 0.0227261761717841 0.022888604873609 0.0225924448975224 0.0233047251315688 0.0210742910432883 0.0214651633918136 0.0207896950699596 0.0190379655979573 0.0177498655723322 0.0139419776882494 0.0102915303420338 0.00687213345004784 0.00453876656968…
CAT 0.0159256585659438 0.0158175337232891 0.0163725311184685 0.0158032206952316 0.0168090715839377 0.0179260357144206 0.0173011373678084 0.0179559655008091 0.0170296312555984 0.0171714484386349 0.018405465608512 0.017751543560139 0.0183491717053484 0.0182231779752205 0.0165038107526353 0.0157639006115868 0.0136782079472264 0.0112777580664158 0.00716665838051075 0.00275633606143611 0.0012471396893…
CCA 0.0220084204430597 0.0234349202264548 0.0239670211326774 0.0229107318985266 0.0215316810365564 0.0214048921236795 0.0210351378416862 0.0209345402140956 0.0201326604745543 0.0191577981029085 0.0192349374462348 0.0182440080840711 0.017117454059468 0.0161845496763564 0.0152087710439559 0.0135859617546139 0.0114807384684535 0.00822260600308183 0.00501482904745756 0.00284539781778821 0.00052951610…
CCC 0.0183106001739218 0.0205917632206431 0.0213852926258089 0.0200840334340518 0.018421710856868 0.0191375138702124 0.0196410456601979 0.0181832418862834 0.0185377843098918 0.0183453902024775 0.0178784190206053 0.0166641507601888 0.0167558870792331 0.0155103167914526 0.0138549967163896 0.0125384571105949 0.0112993242450727 0.00799692492500004 0.00588536516679417 0.00339682047589817 0.00153973703…
CCG 0.00401109916060808 0.00438953839091423 0.00331956922982073 0.00358518316378412 0.00314656530844264 0.0030831332082714 0.00267534732540343 0.00334478691590525 0.00288057957053887 0.00271823764563914 0.00247875054642564 0.0023673470909153 0.00211540161334019 0.00207584918178923 0.00188238014724141 0.0016036414173514 0.00106333403313732 0.000620917749500422 0.000217806767298014 7.24272653560136…
CCT 0.0224256526149689 0.0204506928999568 0.0218250646535187 0.0227045634524468 0.0232935046957801 0.0237821935111145 0.0232453175897991 0.0238170035690146 0.0232352895341625 0.0239969504056596 0.0235314329367049 0.0229856714894939 0.0233075702936892 0.0232329946104692 0.0231580909102876 0.02108248578125 0.0167441330724556 0.0141941335500145 0.00962177167564465 0.00450013903524985 0.0016190288324…
CGA 0.00346336094488852 0.00467006170585717 0.00366941978751472 0.00403208024591539 0.00351518210101867 0.00334547537689897 0.00290710240565075 0.00274802935382832 0.00293443600771688 0.00258376835396293 0.00255257103055086 0.002413601139184 0.00207817519845992 0.00220636095793773 0.00156725610565216 0.00124930528062821 0.0011738416296398 0.000642627297009158 0.00051939416199259 0.000568992334097…
CGC 0.00285469834669346 0.00282732379673822 0.00297486450701225 0.00281368038132691 0.0028123669160968 0.00303134553960452 0.00229515306374927 0.00206308593711031 0.00228490864417249 0.00225916876270804 0.00188289423271599 0.00197169881734203 0.00161118302385234 0.00157672871889337 0.00135345270106899 0.00110256891724299 0.00095894337182041 0.00065678541520581 0.000478534079771155 9.6850868325923…
CGG 0.00432482053052706 0.0041478924949092 0.00365596229269077 0.0038070642891757 0.00366585875672318 0.00363780674166472 0.003578122771398 0.00331166324539268 0.0030933334156592 0.00287007479483981 0.00289323882656655 0.00262010654727148 0.00193291412860582 0.00205347847419395 0.00146655696742928 0.00150498635164594 0.00123967796185442 0.000837531689004006 0.000651745111420489 0.0002239436042819…
CGT 0.00388467415030871 0.00427048068217359 0.00470400019380575 0.00407615267147857 0.00322795406528955 0.00370552153946507 0.00337225621167238 0.00316129146994299 0.00310131727324378 0.00284154514588609 0.00284721886505 0.00271362767901864 0.00219864788554409 0.00195646654800603 0.00208138710398358 0.00142803092091321 0.00095677768684858 0.000826295506746405 0.000375840596417846 0.00025341079679…
CTA 0.00973352302563654 0.0087265461519119 0.00949588811351296 0.0101466359264707 0.0100969816166864 0.0117526129930955 0.0113920169807643 0.0122770086354928 0.0124564006960304 0.0124482504260019 0.0137926377218836 0.0139969875785693 0.0153678724503668 0.0154832419859243 0.0183312714858236 0.0179270636317229 0.018205227656574 0.0169011000741063 0.0122642126933014 0.00657084797369394 0.00221483203…
CTC 0.0227913274424734 0.0225266580462139 0.0256706735802902 0.0232400318591907 0.0244907226408839 0.0238246946123402 0.0217424088806801 0.0234797625915469 0.0232396825874098 0.0237878078852612 0.0234053576286468 0.0228283349598034 0.0231798251059052 0.0229511694493043 0.0222399779277312 0.0218621894939966 0.0185915297360146 0.0159360235096424 0.0102273431346175 0.00473907048821045 0.001079307180…
CTG 0.027965304582502 0.02686867756861 0.0268889496069669 0.0248159913550327 0.0279253032327733 0.027806327242894 0.0251844998425806 0.0268552345108187 0.0262325311781705 0.0269641371955622 0.0275876689336368 0.0280911841319168 0.0291043575096745 0.0298134663518831 0.0297893907958473 0.0306816754984352 0.0299562594148895 0.0256637462591529 0.0188344553302906 0.00933175493095033 0.00168735993250302
CTT 0.0215984786998555 0.0205195304913405 0.02009361928755 0.0206339327610992 0.0220423963923083 0.022292584148772 0.0210851574428179 0.0221325909077815 0.0241520439141799 0.0234448124615165 0.0236114279595098 0.0248658860736189 0.0250342732003836 0.0250114890229786 0.0251600002118851 0.0236555506192931 0.0213385387852734 0.0173594161384179 0.0121128641432194 0.0057373360203718 0.00130178169508729
GAA 0.0247160912758145 0.0302609101067486 0.0257500010001047 0.0258309123920852 0.0257663540871204 0.025031408380087 0.0255401315855827 0.0249259126975134 0.023127901009297 0.0239040525554689 0.0242045235076331 0.0238580916496903 0.02256934622763 0.0218027481053662 0.0207731920304194 0.019711466183811 0.0173507405496247 0.0146050119928071 0.0119225866671226 0.00758193194285108 0.00395524384018022
GAC 0.0161171208415619 0.0181673299334452 0.0162872896307736 0.0176395253397914 0.0168019195474204 0.0153180960919309 0.015737512154255 0.015725576227208 0.0147947202358783 0.0142844400843233 0.0139465432226464 0.0139660874844869 0.0137149447125733 0.013350255622484 0.013110886026472 0.0124676144225139 0.0117658237755383 0.00981686235382947 0.00840468486494492 0.00601895199060165 0.00298703226362…
GAG 0.0211919874301587 0.0181324604764685 0.0208100245407922 0.0189744606279953 0.0205464884821471 0.0217117618161139 0.0217590895020453 0.0199601153748139 0.021948571231317 0.0214701472544742 0.0211135445156556 0.0203233281747919 0.0213144207165502 0.0214032716696186 0.0209182735111209 0.0210763703320763 0.0197152634746696 0.0171399821210637 0.0126709283289155 0.00818961543537987 0.0043395840181…
GAT 0.0166528225410798 0.017138026029532 0.0179500341719329 0.0154772903695026 0.015659423317124 0.014972641174188 0.0164792694012589 0.0166588761381432 0.0158644408275435 0.0154781933641133 0.015277987508153 0.0149787210611909 0.0140782969668391 0.0134405809936612 0.0124040951339935 0.010634221674544 0.00890940973377698 0.00674723392298966 0.00450493510595058 0.00253613366468433 0.00058471177886…
GCA 0.0180333507772152 0.0162104524861842 0.0182817040524702 0.0169315987159734 0.0173352370730953 0.0174744936026403 0.0171663967037687 0.016620888764053 0.0164267933813515 0.0161527265026963 0.0156752583003654 0.0150813027857744 0.0141897839587425 0.0130429914358184 0.0124458310006411 0.0111661955747346 0.00996950923812502 0.00694812114320762 0.00464686286979795 0.00244840628495097 0.0007608365…
GCC 0.0136813009081086 0.0133343836245044 0.0128224226545229 0.0126698800944126 0.0143308888925535 0.0136486110851534 0.0139442003732283 0.0135637561758711 0.0140376441017385 0.0130714479241223 0.0135880043550755 0.0134007488378703 0.0131044959594243 0.0120610806329138 0.0116289115924437 0.0100766738060243 0.00913140548727479 0.0082509032745674 0.00565534485418395 0.00235861586705236 0.0007875303…
GCG 0.00248887903560694 0.00231997846633625 0.00225783584294129 0.0025528250814497 0.00214790481153663 0.00263391872498273 0.00239310473404029 0.00197230624173796 0.00210915441574107 0.00213976396048372 0.00205549564114448 0.00201075366648494 0.00171439214269215 0.00167912359514736 0.00166585352700035 0.00132861359440321 0.00126520130906484 0.000431897157941907 0.000567507478385248 0.000366881669…
GCT 0.0206202914671913 0.0199211944816413 0.0210071556229811 0.0191606128374557 0.0191514852498818 0.0195990060214638 0.0196791718702725 0.0191283111005013 0.0183397686503335 0.0197180291640849 0.0196609216773786 0.0183008555995884 0.0179469677610355 0.016626154947996 0.0158912939403611 0.0132594493798415 0.0105426744237816 0.00861973724860432 0.00557943278437997 0.00270666282002527 0.00094311331…
GGA 0.0235402382252278 0.026059955769676 0.0249154173198078 0.0225459377290875 0.0227803764498001 0.0239672515347866 0.0227567448011531 0.0214920582959965 0.0221532426503724 0.0220342302569771 0.0209992726669414 0.0208071861642242 0.0204200681767525 0.0186764013818826 0.0172770161471507 0.0155283418232269 0.0133965489651142 0.0103088375112983 0.00767948526944891 0.00506508665016013 0.002223195065…
GGC 0.0140938486719372 0.0111932256018042 0.0124134745481197 0.01263295102589 0.0118650782980075 0.012806429179844 0.0143747419653824 0.0142078175078333 0.015059098874289 0.0150926195149472 0.0148037173652383 0.014624715789651 0.0139810967451885 0.0132818347078957 0.0130291061125325 0.0121045960887989 0.0113712402164767 0.0104195427687213 0.00754785395920435 0.00477011847615926 0.00205092236994533
GGG 0.0182919013061148 0.0176552668692627 0.0186826907305783 0.0186194168004026 0.0194123372447547 0.0199370348471649 0.0183081753937316 0.0192157993021193 0.018862803800159 0.0173946726889443 0.0175494002294793 0.0169775004177686 0.0170055601552986 0.0172287622888327 0.0157478097637226 0.013884259586174 0.0120929846746429 0.00994986309206079 0.00759033285363386 0.0034913876817982 0.0016117894896…
GGT 0.0153945245740892 0.0126912703406114 0.0154833718832444 0.0148466366289581 0.0149170829113738 0.0152418247473863 0.0158756788961166 0.0141577985986368 0.0151997943320497 0.0135036660176134 0.0144271316234163 0.0138093168851491 0.013570247766648 0.0132324721357355 0.0115564045129244 0.010229715190753 0.00836554507232326 0.0060600714741488 0.00485901351532421 0.00274239301483307 0.000816032229…
GTA 0.0125096706328508 0.0138636928187941 0.0128473358881673 0.0133372148920009 0.012576122694405 0.0123567473761417 0.01137595532529 0.0115110324859746 0.0125494914964681 0.011953193941353 0.0121532286544644 0.0118055337901825 0.011232011908234 0.0110318063663269 0.00992329592106093 0.00823999974446067 0.00656863809444594 0.00489236526699722 0.00265400070070576 0.00133306649117968 0.000303004374…
GTC 0.0148717037004895 0.012024587471339 0.0130514789713755 0.0127240132530504 0.0146875272033042 0.0128666850160079 0.0135029573019389 0.0148704007285258 0.0136667236149739 0.0133583682004307 0.0129107157684384 0.0122579326889615 0.0121816945362544 0.0118519425628608 0.0108707388762152 0.0100413702389108 0.00853119482507326 0.00671409784000063 0.0037478484137393 0.00199486132159682 0.00051684901…
GTG 0.0186650147804316 0.0175728956777961 0.0156217301366776 0.0181805912628157 0.018107753126464 0.0179849473552083 0.0188674689148168 0.0174932397067532 0.0181737332041202 0.0189328352036512 0.0177402881533113 0.0180011684593114 0.0176285228966103 0.016355007110069 0.0150640363981987 0.0137018093066206 0.0120749496255874 0.00917722206145119 0.00636742919424437 0.00301900800183237 0.000572865201…
GTT 0.0170484733249977 0.0151563074742309 0.0156325569415803 0.0156479763632314 0.0161140311915885 0.0166411372822374 0.0160345617551384 0.0161651521976922 0.016480660829586 0.0168426224319377 0.0165103204362095 0.0153981482380324 0.0151533198277017 0.0142725984330565 0.0120726950935133 0.0104037358415347 0.00826160612313167 0.00574006534161421 0.00338747634272353 0.00152867585734903 0.0004154397…
TAA 0.00561880471325506 0.00535806026990162 0.00491654612328779 0.00615238612384582 0.00556069711222 0.00604425824854949 0.00618741519417132 0.00681603277696378 0.00708882133235786 0.00820951810629524 0.00810867018409639 0.00860109264297568 0.0102100734137594 0.012258742996378 0.014787379877375 0.0181625105880882 0.0251165152024293 0.0361207087390181 0.0538998883455256 0.0834362793766021 0.127940…
TAC 0.00451242490908314 0.00447425809404086 0.00438964587944851 0.00485276920486613 0.00420694936428429 0.00506254627389835 0.00551551592920381 0.00532211411019872 0.00544636763172144 0.00572699621095135 0.00611369259887503 0.00679742773213901 0.0080552384956007 0.00899954654416507 0.0101084088990957 0.0125035355367656 0.0165606126212767 0.0233054774216041 0.034441350450756 0.0500171088754316 0.0…
TAG 0.00628696801532126 0.00659601980452223 0.00655032673104112 0.00689577205367075 0.00727755127643601 0.00792812500225868 0.00739414565532983 0.00766917280040035 0.00736508508875516 0.00797760542165072 0.00814698037436173 0.00946747985628408 0.0105208963206771 0.0119907168068517 0.0148369707321385 0.0177796184848419 0.0242164844705457 0.0340070427159679 0.0482023085318192 0.0778787587534024 0.1…
TAT 0.00633260064296841 0.00605003875830987 0.00574535684866297 0.00704825446553995 0.00704132257811137 0.00681190703381945 0.00773051899952391 0.00799961492617382 0.00814337016480797 0.00800761456373071 0.00846187428067775 0.00951232429659176 0.0110185083822138 0.0125936489984922 0.0157493147719563 0.0179555350618391 0.0228989962061993 0.0301248127560676 0.0384843644532331 0.0502465260748118 0.0…
TCA 0.0133619308459931 0.0114337698930331 0.0132031831707331 0.0138546215075212 0.0142599236928205 0.0149344977715005 0.0134701799020445 0.0150727631421467 0.0151617633813272 0.0160089730066368 0.0162697136775286 0.0165606503904869 0.0172040613462641 0.019732715778498 0.0206656768917724 0.0228253106584522 0.0255382536799938 0.0302525435281227 0.0349348827158557 0.038518781321078 0.0313970877315983
TCC 0.01131423257775 0.00878342339469432 0.0090207762168606 0.0101734497687593 0.0113730717342178 0.0117259632294718 0.012233735684736 0.0128110440436396 0.0137724931351848 0.0142686331133307 0.0147459397525988 0.015538836242363 0.0168227116326427 0.0186153984717159 0.0205109887578308 0.023945991843564 0.0281064530231695 0.0351695728170994 0.0419848719171391 0.0471210354399849 0.039420776758157
TCG 0.002611085481872 0.00227613070692112 0.00234263976528961 0.00225359921473808 0.00222658254769223 0.00264069934119879 0.00231907760397018 0.00240490024132836 0.00209624392990524 0.00234632428533363 0.00268661986185778 0.00208040006585085 0.00228376095688905 0.00245971329150131 0.00255815413989454 0.00273552029946952 0.00330177703957132 0.00383337991267404 0.00347719256446978 0.003048552898664…
TCT 0.0223288123785287 0.0194923632119428 0.0206413947395786 0.0210874245127059 0.0213094408017478 0.0223403941192438 0.0223794250015616 0.0229070498340841 0.0227482396442486 0.024252289494407 0.0243143003248169 0.0267509421086657 0.0272221252295105 0.0282087363223531 0.0298728230809586 0.0320830873469556 0.0364887405786574 0.0359909240986599 0.0351127927812782 0.0295644667296559 0.019543562408997
TGA 0.0108350832955173 0.0111200792420435 0.0118047780553686 0.0117441804725683 0.0118194237739589 0.0108323550998557 0.0121668514217446 0.0130935878815618 0.0139128450304945 0.0129462711002212 0.0139119047545027 0.016342792637211 0.0174683997571722 0.0199358641487863 0.0233582581060856 0.0303247289487068 0.037599944952088 0.0514607048773631 0.0737526841417247 0.0986284341159226 0.132340290264952
TGC 0.00850501397767182 0.00773407141335348 0.0084487087401882 0.00858282402844895 0.0091431486588164 0.00903675535329048 0.00983268216189002 0.0104177110097804 0.00970665645813657 0.0106088180673799 0.0102386202645163 0.012302128834593 0.0139757632164531 0.0145660748764665 0.0177981774659774 0.0217459686739844 0.0273234020272663 0.0356947250045357 0.0502145925966374 0.0652822073440331 0.07347726…
TGG 0.0137301385207252 0.0127252279651766 0.0141702586742647 0.013015978369235 0.0134615336982574 0.0137356536794395 0.0153380860143275 0.0149552914804635 0.0161677676831061 0.016806502621182 0.0171492834680824 0.0181174822391146 0.0194094778831814 0.0206917980431408 0.0248525316795115 0.0290518303652161 0.0362434599766536 0.0478420035888729 0.0643155388223567 0.0798331122153741 0.102347139905482
TGT 0.0149977861239225 0.0140432444476605 0.0133753611798314 0.0150777377210224 0.0140949543484183 0.0157880137384417 0.0163081286705211 0.0160825335330374 0.0173316455763118 0.0173284438415133 0.0171053401863462 0.0185182869145863 0.019452652136979 0.0219589579004598 0.0244751235225242 0.0289085232126548 0.0326457016619282 0.0412391450175648 0.0525364881910682 0.0655985378505134 0.06006321151060…
TTA 0.00861133772422073 0.00672138563255342 0.00757278857284266 0.00877494957159669 0.00919906899152765 0.0101632127383663 0.0105278853729519 0.0104503977073972 0.0117689656721639 0.0118673706845034 0.0119143438375945 0.0129700604439925 0.0139802097822858 0.0150959381236343 0.0174051190398828 0.0200635795233496 0.02380212747367 0.0280712546133464 0.0307145494456529 0.0264887902515983 0.0185135693…
TTC 0.0124549947769134 0.0118870422546976 0.0107590489982005 0.012522119719736 0.0118639148875564 0.0135476048301983 0.0145764771912457 0.0148536022187803 0.0149875678399544 0.0158505840986818 0.0153447652856363 0.016662856488601 0.0178017037159717 0.019507191949713 0.0224962316422727 0.0254042549147979 0.0301061626690171 0.0346780974326713 0.0424951866687971 0.0468080772152936 0.0377164747065
TTG 0.0148334037134548 0.0135765348869328 0.0140989573224255 0.0140698087388489 0.013910873295765 0.014867092622871 0.0160252502923529 0.0157668997854626 0.0164297367988751 0.0173965321259031 0.0176443412439115 0.0181098569854212 0.0205258269169975 0.021573828907479 0.0233190085065985 0.0261651514007472 0.028732724704635 0.0316806061123534 0.0357492188556332 0.039762914875027 0.0254234225542752
TTT 0.0181829771167409 0.0147832036428196 0.0144406979571104 0.0166630251757632 0.0182278007705654 0.0179701085683182 0.0197483621586531 0.0207235792818553 0.0216798460279282 0.0222961620676268 0.0218231326691778 0.0235217608637223 0.0258187709463282 0.0278165029589943 0.0306445466573269 0.0330551525091618 0.0359569008748094 0.0392019259047286 0.0381004168500172 0.0325119281873693 0.0234026086540…
